# Supplementary material for: Retrospective analysis of Plasmodium vivax genomes from a pre-elimination China inland population in the 2010s
Source: Front Microbiol. 2023 Feb 9;14:1071689. doi: 10.3389/fmicb.2023.1071689 (PMC9948256; doi:10.3389/fmicb.2023.1071689)
Supplement: Supplementary file 3 [file Table_4.XLS]

## Sheet: Table S1
Table S1. 5,247 P. vivax genes with population genetic statistics (nucleotide diversity, Watterson’s estimator, Tajima’s D and FST test).
Chromosome	Gene	Product		Nucleotide diversity (Pi)			Watterson’s estimator (Theta S)			Tajima’s D test			FST
				China inland samples	CMB area samples		China inland samples	CMB area samples		China inland samples	CMB area samples		inland vs border samples
Pv_Sal1_chr01	PVX_087665	hypothetical protein		0.00090174	0.000963913		0.000824361	0.00120463		0.37639	-0.57471		0.31416
Pv_Sal1_chr01	PVX_087670	hypothetical protein, conserved		0.000894278	0.000780347		0.000779461	0.000593239		0.56555	0.739		0.0116
Pv_Sal1_chr01	PVX_087675	hypothetical protein, conserved		0.000930184	0.000779094		0.000975582	0.000693004		-0.19251	0.31848		0.15976
Pv_Sal1_chr01	PVX_087680	chitinase		0.00070583	0.000945543		0.000543267	0.000992338		1.07659	-0.12811		0.22159
Pv_Sal1_chr01	PVX_087682	tRNA Alanine		0.00730589	0.019439		0.00484227	0.00884495		1.30268	2.38529		0.17617
Pv_Sal1_chr01	PVX_087684	tRNA Tyrosine		0	0		0	0		0	0		0
Pv_Sal1_chr01	PVX_087685	centrin, putative		0.00107394	0.000827483		0.00131407	0.0012573		-0.77402	-0.9674		0.12639
Pv_Sal1_chr01	PVX_087690	hypothetical protein, conserved		0.000343559	0.000643345		0.000385761	0.000665489		-0.45258	-0.10124		0.13117
Pv_Sal1_chr01	PVX_087695	hypothetical protein, conserved		0.000373134	0.000841791		0.000659489	0.000803086		-1.11173	0.08269		0.02629
Pv_Sal1_chr01	PVX_087700	hypothetical protein, conserved		0.000351494	0.000590176		0.000354994	0.00075651		-0.03786	-0.64936		0.153
Pv_Sal1_chr01	PVX_087705	hypothetical protein, conserved		0	0		0	0		0	0		0
Pv_Sal1_chr01	PVX_087710	hypothetical protein, conserved		0.000420509	0.000728229		0.000514535	0.000731		-0.65748	-0.00972		0.10578
Pv_Sal1_chr01	PVX_087715	hypothetical protein, conserved		0.000251189	0.000448061		0.000354042	0.000646698		-1.2305	-0.96105		0.30225
Pv_Sal1_chr01	PVX_087720	hypothetical protein, conserved		0.000401658	0.000627859		0.000416683	0.000761117		-0.12972	-0.47568		0.25604
Pv_Sal1_chr01	PVX_087725	hypothetical protein, conserved		0.000373095	0.000195026		0.000370919	0.000225842		0.01499	-0.17586		0.15455
Pv_Sal1_chr01	PVX_087730	hypothetical protein, conserved		0.000472813	0.00038436		0.00058605	0.000594714		-0.79935	-0.98234		-0.00494
Pv_Sal1_chr01	PVX_087735	hypothetical protein, conserved		0.000282735	0.000382908		0.00029204	0.000551226		-0.14124	-0.99552		0.13023
Pv_Sal1_chr01	PVX_087740	hypothetical protein, conserved		0.000209752	0.000590455		0.000183324	0.000848318		0.57806	-1.00786		0.06914
Pv_Sal1_chr01	PVX_087745	hypothetical protein, conserved		0.000409341	0.000861477		0.000476439	0.00100564		-0.64867	-0.48535		0.11597
Pv_Sal1_chr01	PVX_087750	hypothetical protein, conserved		0.00103483	0.000613415		0.000949663	0.000642469		0.39267	-0.1256		0.13248
Pv_Sal1_chr01	PVX_087755	hypothetical protein, conserved		0.000310387	0.000526533		0.000470217	0.000644178		-1.46649	-0.56011		0.09942
Pv_Sal1_chr01	PVX_087760	WD domain, G-beta repeat domain containing protein		0.000490015	0.000516365		0.000519641	0.000632788		-0.21888	-0.48693		0.12759
Pv_Sal1_chr01	PVX_087765	calcium-dependent protein kinase 3, putative		0.000355081	0.000615116		0.000470687	0.000859762		-0.98485	-0.8497		0.00696
Pv_Sal1_chr01	PVX_087775	E3 ubiquitin-protein ligase, putative		0.000264857	0.000657324		0.00021886	0.000832858		0.90675	-0.71191		0.19081
Pv_Sal1_chr01	PVX_087780	phosphopantetheine adenylyltransferase, putative		0.00029144	0.000543622		0.000356606	0.000705663		-0.70161	-0.6698		0.02803
Pv_Sal1_chr01	PVX_087785	hypothetical protein, conserved		0.000291477	0.000793888		0.000370919	0.00107275		-0.82229	-0.80307		0.16967
Pv_Sal1_chr01	PVX_087790	peptide chain release factor, putative		0.000199203	9.77988e-05		0.000352078	0.00021437		-1.11173	-0.70077		0.05126
Pv_Sal1_chr01	PVX_087795	methyltransferase, putative		0.000272519	0.000455284		0.000282713	0.000459029		-0.12972	-0.02159		0.02216
Pv_Sal1_chr01	PVX_087800	hypothetical protein, conserved		0.000770396	0.000697582		0.000875326	0.00079944		-0.49593	-0.34616		0.05873
Pv_Sal1_chr01	PVX_087802	hypothetical protein, conserved		0.000532707	0.000442014		0.000415377	0.000556404		1.13264	-0.58178		0.2017
Pv_Sal1_chr01	PVX_087805	origin recognition complex subunit 2, putative		0.000944529	0.000662141		0.000956105	0.000582145		-0.05128	0.35229		0.27602
Pv_Sal1_chr01	PVX_087810	DNA replication licensing factor MCM7, putative		0.000178371	0.000214234		0.000118223	0.000287929		1.30268	-0.56067		0.15745
Pv_Sal1_chr01	PVX_087815	inositol-phosphate phosphatase, putative		0.000369933	0.000677055		0.000417339	0.000736905		-0.50348	-0.26316		0.25056
Pv_Sal1_chr01	PVX_087820	RNA helicase, putative		0.000380349	0.00057019		0.000336119	0.00061396		0.47343	-0.19369		0.25793
Pv_Sal1_chr01	PVX_087825	40S ribosomal protein S29, putative		0.00154499	0.00168767		0.0016384	0.00149637		-0.21888	0.31507		0.28699
Pv_Sal1_chr01	PVX_087830	cysteine-rich secretory protein, putative		0.000570092	0.00101657		0.000544103	0.000993866		0.17186	0.06207		-0.01093
Pv_Sal1_chr01	PVX_087835	ATP synthase lipid-binding protein, mitochondrial precursor, putative		0.00116828	0.000413826		0.000790796	0.000481492		1.8327	-0.30786		0.38696
Pv_Sal1_chr01	PVX_087840	importin-7, putative		0.000432583	0.000538124		0.000283753	0.000820653		2.01373	-1.06358		0.27319
Pv_Sal1_chr01	PVX_087845	hypothetical protein, conserved		0.00041576	0.00105956		0.000364043	0.00118216		0.58772	-0.33907		0.164
Pv_Sal1_chr01	PVX_087851	hypothetical protein		0	0		0	0		0	0		0
Pv_Sal1_chr01	PVX_087855	hypothetical protein		0.00181732	0.000742941		0.00152146	0.00216154		0.69962	-1.68254		0.45055
Pv_Sal1_chr01	PVX_087860	60S ribosomal protein L37, putative		0	0		0	0		0	0		0
Pv_Sal1_chr01	PVX_087865	hypothetical protein, conserved		0.00069512	0.000856694		0.000687493	0.000941837		0.05011	-0.29088		0.07982
Pv_Sal1_chr01	PVX_087870	hypothetical protein, conserved		0.00022309	0.000345521		0.000394296	0.000840262		-1.40085	-1.50949		0.0051
Pv_Sal1_chr01	PVX_087875	DNA mismatch repair enzyme, putative		0.000572529	0.000366548		0.000520406	0.00063372		0.38453	-1.11577		0.0668
Pv_Sal1_chr01	PVX_087876	tRNA Threonine		0	0		0	0		0	0		0
Pv_Sal1_chr01	PVX_087877	tRNA Histidine		0	0		0	0		0	0		0
Pv_Sal1_chr01	PVX_087878	tRNA Lysine		0	0		0	0		0	0		0
Pv_Sal1_chr01	PVX_087880	hypothetical protein, conserved		0.000635431	0.000675619		0.000681418	0.000795217		-0.30483	-0.47566		0.09626
Pv_Sal1_chr01	PVX_087885	rhoptry-associated membrane antigen, putative		0.000382302	0.000710779		0.000442272	0.00114447		-0.52059	-1.15294		0.21382
Pv_Sal1_chr01	PVX_087895	AAA family ATPase, putative		0.000378348	0.000595869		0.000531025	0.000538876		-1.03446	0.2478		0.15799
Pv_Sal1_chr01	PVX_087900	hypothetical protein, conserved		0.000660756	0.00101969		0.000632212	0.000866105		0.19478	0.54386		0.21918
Pv_Sal1_chr01	PVX_087905	hypothetical protein, conserved		0.000477656	0.00106243		0.000361808	0.000881175		0.8198	0.45058		0.0086
Pv_Sal1_chr01	PVX_087910	E3 ubiquitin-protein ligase, putative		0.000593313	0.00204204		0.000643481	0.00156719		-0.32254	0.96288		0.26494
Pv_Sal1_chr01	PVX_087915	RAP protein, putative		0.000254753	0.000336723		0.000311716	0.000506119		-0.65748	-0.88579		0.02165
Pv_Sal1_chr01	PVX_087920	ribosomal protein S8e, putative		0.000684634	0.000738254		0.000453769	0.000552573		1.30268	0.57659		-0.02447
Pv_Sal1_chr01	PVX_087925	cytoskeleton associated protein, putative		0.000471792	0.000658273		0.000508796	0.00100682		-0.27922	-1.0098		0.13905
Pv_Sal1_chr01	PVX_087930	hypothetical protein		0.000490193	0.000153631		0.000324895	0.000593457		1.30268	-1.47591		0.61796
Pv_Sal1_chr01	PVX_087935	DNA-directed RNA polymerase II 8.2 kDa polypeptide, putative		0	0.000162201		0	0.00102979		0	-1.08571		-0.05118
Pv_Sal1_chr01	PVX_087940	hypothetical protein, conserved		0.000391262	0.000182941		0.000345764	0.000561401		0.47343	-1.78413		0.56333
Pv_Sal1_chr01	PVX_087945	EKC/KEOPS complex subunit BUD32, putative		0.000795568	0.000581345		0.00085507	0.000416501		-0.27902	0.86697		0.09424
Pv_Sal1_chr01	PVX_087950	heat shock protein 86, putative		0.000721799	0.000796505		0.000814296	0.00118992		-0.50348	-1.05068		0.09628
Pv_Sal1_chr01	PVX_087955	O1, putative		0.000319076	0.000721346		0.000422956	0.000643814		-0.94297	0.33445		0.11943
Pv_Sal1_chr01	PVX_087960	inner membrane complex protein 1d, putative		0.00101595	0.000754919		0.000818254	0.000871869		0.92759	-0.34389		0.17046
Pv_Sal1_chr01	PVX_087965	cloroquine resistance associated protein Cg8, putative		0.000193239	0.000302391		0.000192112	0.000818799		0.01499	-1.6169		0.04284
Pv_Sal1_chr01	PVX_087970	heat shock protein 110, putative		0.0008011	0.000837503		0.000929178	0.000969855		-0.58383	-0.39248		0.44439
Pv_Sal1_chr01	PVX_087975	cloroquine resistance associated protein Cg3, putative		0	0.000430397		0	0.000900531		0	-1.14362		-0.00772
Pv_Sal1_chr01	PVX_087980	chloroquine resistance transporter, putative		0.00101246	0.000508257		0.000991082	0.000804587		0.09743	-1.11068		0.27388
Pv_Sal1_chr01	PVX_087985	cloroquine resistance associated protein cg1, putative		0.000172	0.000267799		0.000218877	0.000333169		-0.69098	-0.45973		0.02065
Pv_Sal1_chr01	PVX_087990	glutaredoxin-like protein		0.000932398	3.38661e-05		0.0010594	0.000215012		-0.4313	-1.08571		0.52534
Pv_Sal1_chr01	PVX_087995	cloroquine resistance associated protein Cg2, putative		0.000403159	0.000556152		0.000385744	0.000616528		0.19478	-0.30641		0.13979
Pv_Sal1_chr01	PVX_088000	cloroquine resistance asscociatd protein Cg7, putative		0.000610989	0.000993182		0.000783782	0.00138394		-0.97718	-0.91488		0.07077
Pv_Sal1_chr01	PVX_088005	hypothetical protein, conserved		0	0.000368133		0	0.000698789		0	-0.81193		-0.02238
Pv_Sal1_chr01	PVX_088007	ribonucleases P/MRP protein subunit POP1, putative		0.000760414	0.000391627		0.000631869	0.000494649		0.86167	-0.56585		0.21372
Pv_Sal1_chr01	PVX_088010	lysophospholipase, putative		0.000687085	0.00131451		0.0009368	0.00133091		-1.10277	-0.03641		0.12178
Pv_Sal1_chr01	PVX_088015	lysophospholipase, putative		0.000712496	0.000609775		0.000612627	0.00037301		0.52594	1.08913		-0.0246
Pv_Sal1_chr01	PVX_088020	conserved protein, unknown function		0.00225911	0.00308961		0.00146675	0.00223265		1.74286	0.89934		-0.03354
Pv_Sal1_chr01	PVX_088025	hypothetical protein, conserved		0.000145224	0.00120695		0.000184805	0.00109709		-0.82229	0.33266		0.32318
Pv_Sal1_chr01	PVX_088035	hypothetical protein, conserved		0.000308156	0.000645727		0.000347645	0.000783183		-0.50348	-0.58074		0.12879
Pv_Sal1_chr01	PVX_088040	hypothetical protein, conserved		0.000586854	0.000945276		0.00041489	0.00138938		1.33722	-0.90453		0.07358
Pv_Sal1_chr01	PVX_088045	hypothetical protein, conserved		0.000361626	0.00041531		0.000394767	0.000686749		-0.35559	-1.2292		0.38406
Pv_Sal1_chr01	PVX_088050	hypothetical protein, conserved		0	6.48999e-05		0	0.000277892		0	-1.31515		-0.04381
Pv_Sal1_chr01	PVX_088055	DNA repair protein RAD14, putative		0.000258565	0.000170006		0.000456995	0.000556502		-1.40085	-1.52134		0.03387
Pv_Sal1_chr01	PVX_088060	hypothetical protein, conserved		0.000624722	0.000480172		0.000608409	0.000370442		0.09646	0.58989		0.05019
Pv_Sal1_chr01	PVX_088065	60S ribosomal protein L34, putative		0.000126904	0.000481358		0.000224293	0.00109252		-1.11173	-1.48049		0.00571
Pv_Sal1_chr01	PVX_088070	hypothetical protein, conserved		0.000943297	0.000843504		0.0013958	0.000637395		-1.24468	0.64396		0.03678
Pv_Sal1_chr01	PVX_088075	hypothetical protein, conserved		0.000865804	0.00113286		0.00114768	0.00104818		-0.94297	0.19907		0.07369
Pv_Sal1_chr01	PVX_088080	50S ribosomal protein L1, mitochondrial, putative		0.000599247	0.0014434		0.000397175	0.00145097		1.30268	-0.01285		0.20764
Pv_Sal1_chr01	PVX_088085	cell division cycle ATPase, putative		0.000475852	0.000820988		0.000432531	0.000921744		0.38453	-0.32283		0.16598
Pv_Sal1_chr01	PVX_088090	hypothetical protein, conserved		0.00121655	0.00317823		0.00129009	0.00196375		-0.18393	1.44908		0.43879
Pv_Sal1_chr01	PVX_088095	hypothetical protein, conserved		0.000539707	0.000734059		0.000545082	0.000995653		-0.03786	-0.75564		0.07963
Pv_Sal1_chr01	PVX_088100	hypothetical protein, conserved		0.000185529	0.000327468		0.000327909	0.000399308		-1.11173	-0.30871		0.05791
Pv_Sal1_chr01	PVX_088105	hypothetical protein, conserved		0.000287234	0.000544416		0.000304598	0.00111276		-0.18393	-1.46894		-0.00906
Pv_Sal1_chr01	PVX_088110	regulator of chromosome condensation, putative		0.000614888	0.00065368		0.00068638	0.000835833		-0.3999	-0.57676		0.00013
Pv_Sal1_chr01	PVX_088115	coatomer epsilon subunit, putative		0	0.000408562		0	0.00122987		0	-1.64577		-0.03407
Pv_Sal1_chr01	PVX_088120	NSFL1 cofactor p47, putative		0.0002064	0.000371712		0.000156341	0.000666338		0.8198	-1.13355		0.01293
Pv_Sal1_chr01	PVX_088125	aspartyl protease, putative		0.000325797	0.000566958		0.000215935	0.000394429		1.30268	0.87109		0.02834
Pv_Sal1_chr01	PVX_088130	AP-3 complex subunit delta, putative		0.000324801	0.000585473		0.000308452	0.000657325		0.2035	-0.32283		0.12173
Pv_Sal1_chr01	PVX_088140	hypothetical protein, conserved		0.000832838	0.00185349		0.000841132	0.00172847		-0.04254	0.23273		0.25223
Pv_Sal1_chr01	PVX_088145	tyrosine--tRNA ligase, putative		0.000967519	0.00128685		0.000977155	0.0014874		-0.03786	-0.37448		0.09169
Pv_Sal1_chr01	PVX_088150	26S proteasome regulatory subunit RPN10, putative		0.000986948	0.000777039		0.00118166	0.00123339		-0.69795	-1.06413		0.42664
Pv_Sal1_chr01	PVX_088155	serine protease DegP, putative		0.000248045	0.000581442		0.000303508	0.000862387		-0.65748	-0.96214		-0.00449
Pv_Sal1_chr01	PVX_088165	hypothetical protein, conserved		0.00107232	0.00164895		0.00101618	0.00185617		0.25304	-0.37286		0.15332
Pv_Sal1_chr01	PVX_088170	proteasome subunit alpha type-6, putative		0.000138122	0.00132955		0.00024412	0.00104046		-1.11173	0.71232		0.0985
Pv_Sal1_chr01	PVX_088175	hypothetical protein, conserved		0.000276627	0.000636769		0.000209535	0.000893059		0.8198	-0.73574		0.25203
Pv_Sal1_chr01	PVX_088180	ras-related protein Rab-18, putative		0.00110359	0.00127093		0.00106391	0.00129557		0.14316	-0.05033		0.00561
Pv_Sal1_chr01	PVX_088185	hypothetical protein, conserved		0.000515042	0.000888739		0.000599467	0.000973328		-0.50669	-0.23		-0.01863
Pv_Sal1_chr01	PVX_088190	helicase, putative		0.000660818	0.000209174		0.000651158	0.00045311		0.06284	-1.4248		0.40419
Pv_Sal1_chr01	PVX_088195	hypothetical protein, conserved		0.000656258	0.00020831		0.000539948	0.000328758		0.77501	-0.72963		0.45427
Pv_Sal1_chr01	PVX_088200	hypothetical protein, conserved		0.00125196	0.00115245		0.00135782	0.00110232		-0.32254	0.12035		0.21825
Pv_Sal1_chr01	PVX_088205	vacuolar proton translocating ATPase subunit A, putative		0.000180905	0.000730042		0.000230209	0.00112134		-0.69098	-1.05233		0.37181
Pv_Sal1_chr01	PVX_088210	protein tyrosine phosphatase, putative		0.000537383	0.00134266		0.000754237	0.00122462		-1.03446	0.2551		0.11728
Pv_Sal1_chr01	PVX_088215	hypothetical protein, conserved		0.000506529	0.000722803		0.000435528	0.000596656		0.70333	0.64843		0.10818
Pv_Sal1_chr01	PVX_088220	kinesin, putative		0.00044237	0.000321039		0.000329847	0.000535557		1.22738	-1.06007		0.12768
Pv_Sal1_chr01	PVX_088225	DnaJ domain containing protein		0.000632161	0.000702454		0.000698313	0.000850364		-0.37985	-0.48308		-0.02062
Pv_Sal1_chr01	PVX_088230	glycosyltransferase, putative		0	0.000175339		0	0.000384334		0	-0.70077		-0.02887
Pv_Sal1_chr01	PVX_088235	ferlin, putative		0.000575173	0.00119354		0.000522811	0.00131309		0.4321	-0.29845		0.14861
Pv_Sal1_chr01	PVX_088240	hypothetical protein, conserved		0.000339954	0.000561866		0.000355763	0.000519872		-0.17819	0.23232		0.19381
Pv_Sal1_chr01	PVX_088245	hypothetical protein, conserved		0.00013369	0.000388336		0.000236287	0.000863211		-1.11173	-1.35577		-0.00273
Pv_Sal1_chr01	PVX_088250	AAA family ATPase, putative		0.000559274	0.000464361		0.000563055	0.000685655		-0.02694	-0.89636		0.26251
Pv_Sal1_chr01	PVX_088254	hypothetical protein, conserved		0.000458864	0.000617788		0.000521365	0.000952332		-0.4313	-0.9544		0.0027
Pv_Sal1_chr01	PVX_088256	hypothetical protein, conserved		0.000667696	0.000434961		0.000816993	0.000497443		-0.65748	-0.25013		0.14447
Pv_Sal1_chr01	PVX_088265	serine/threonine protein kinase, FIKK family		0.000739768	0.000619014		0.000696753	0.000801327		0.27033	-0.69221		0.25165
Pv_Sal1_chr01	PVX_088270	PAP2-like protein, putative		0.000765272	0.00214003		0.000936386	0.00156788		-0.70161	1.03267		0.30714
Pv_Sal1_chr01	PVX_088275	hypothetical protein, conserved		0.000315437	0.000381961		0.000307201	0.000498788		0.09646	-0.61988		0.21094
Pv_Sal1_chr01	PVX_088280	hypothetical protein, conserved		0.000145666	0.000338842		0.000257455	0.00047027		-1.11173	-0.55658		0.02374
Pv_Sal1_chr01	PVX_093495	hypothetical protein, conserved		0.000414638	0.000407758		0.000477942	0.000523809		-0.5311	-0.60192		0.31628
Pv_Sal1_chr01	PVX_093500	gamete release protein, putative		0	0		0	0		0	0		0
Pv_Sal1_chr01	PVX_093505	hypothetical protein, conserved		0.000512365	0.000661233		0.000758146	0.000577017		-1.24468	0.34197		0.21776
Pv_Sal1_chr01	PVX_093510	hypothetical protein, conserved		0.000811077	0.000476929		0.000944027	0.000638656		-0.61667	-0.7033		0.37726
Pv_Sal1_chr01	PVX_093515	GTPase-activating protein, putative		0.00114531	0.000189936		0.00101213	0.000616255		0.50521	-1.5154		0.70433
Pv_Sal1_chr01	PVX_093520	peptidyl-prolyl cis-trans isomerase, putative		0	4.30203e-05		0	0.000273131		0	-1.08571		-0.05118
Pv_Sal1_chr01	PVX_093525	hypothetical protein		0.000273281	0.000457628		0.000275129	0.000770583		-0.02694	-1.28447		0.33228
Pv_Sal1_chr01	PVX_093530	pseudouridylate synthase 1, putative		0.00043573	0.00132476		0.000346555	0.00200457		0.83017	-1.04768		0.02516
Pv_Sal1_chr01	PVX_093535	hypothetical protein, conserved		0.000289774	0.000944874		0.000342282	0.00108371		-0.70659	-0.44234		0.2702
Pv_Sal1_chr01	PVX_093540	methionine aminopeptidase 1c, putative		0.000514058	0.000734019		0.000681418	0.000829791		-0.94297	-0.30546		0.27836
Pv_Sal1_chr01	PVX_093545	hypothetical protein, conserved		0.00129502	0.00101378		0.00155797	0.0014756		-0.73901	-0.92433		0.17054
Pv_Sal1_chr01	PVX_093550	cactin homolog, putative		0.000454068	0.000558966		0.000539015	0.000525104		-0.63193	0.17066		0.04054
Pv_Sal1_chr01	PVX_093555	proteasome subunit beta type-4, putative		0	0.000344091		0	0.000698789		0	-1.01084		-0.01057
Pv_Sal1_chr01	PVX_093560	tubulin gamma chain, putative		0.000343645	0.000536252		0.000260299	0.000475465		0.8198	0.2546		0.68806
Pv_Sal1_chr01	PVX_093565	hypothetical protein, conserved		0.000680791	0.000782211		0.000686929	0.000885708		-0.04155	-0.38582		0.1972
Pv_Sal1_chr01	PVX_093570	AAA family ATPase, putative		0.000676467	0.00080643		0.000703954	0.000979697		-0.1654	-0.53335		0.26237
Pv_Sal1_chr01	PVX_093575	DNA repair protein RAD54, putative		0.000361791	0.00123991		0.000553359	0.00121293		-1.38818	0.06822		0.20736
Pv_Sal1_chr01	PVX_093580	mitogen-activated protein kinase organizer 1, putative		0.000972093	0.000734003		0.000997608	0.000809886		-0.10581	-0.24797		0.19691
Pv_Sal1_chr01	PVX_093585	SF-assemblin, putative		0.00101307	0.00180837		0.00103966	0.00168806		-0.10581	0.21494		0.32022
Pv_Sal1_chr01	PVX_093590	hypothetical protein, conserved		0.00063769	0.00037789		0.000513601	0.000390896		0.92759	-0.07797		0.14313
Pv_Sal1_chr01	PVX_093595	peptidyl-prolyl cis-trans isomerase, putative		0.00043523	0.000549441		0.000407242	0.000619894		0.22171	-0.2663		0.09106
Pv_Sal1_chr01	PVX_093600	hypothetical protein, conserved		0.000407285	0.000443196		0.00040491	0.000739612		0.01499	-0.79813		-0.05517
Pv_Sal1_chr01	PVX_093605	serine/threonine protein phosphatase 2B catalytic subunit A, putative		0.000297753	0.000749687		0.000315753	0.00124964		-0.18393	-1.167		-0.01903
Pv_Sal1_chr01	PVX_093607	conserved Plasmodium protein, unknown function		0.000624549	0.000606608		0.000693109	0.000562685		-0.35591	0.171		0.20065
Pv_Sal1_chr01	PVX_093610	adenylyl cyclase beta, putative		0.00072394	0.00103759		0.000807168	0.00117951		-0.47494	-0.39728		0.11497
Pv_Sal1_chr01	PVX_093615	inositol 5-phosphatase, putative		0.000417023	0.000706452		0.000363481	0.000940581		0.56555	-0.75734		0.32143
Pv_Sal1_chr01	PVX_093620	hypothetical protein, conserved		0.000426785	0.00090455		0.000468193	0.00128281		-0.33956	-0.90435		-0.03025
Pv_Sal1_chr01	PVX_093625	hypothetical protein, conserved		0.000374298	0.00030116		0.000330773	0.000335663		0.47343	-0.24085		0.29573
Pv_Sal1_chr01	PVX_093630	1-cys peroxiredoxin		0.000211193	0.000407328		0.000373269	0.000227272		-1.11173	1.02095		0.12922
Pv_Sal1_chr01	PVX_093635	transcription factor with AP2 domain(s), putative		0.000475869	0.000292226		0.000403114	0.000627246		0.79029	-1.68924		0.2754
Pv_Sal1_chr01	PVX_093640	NAD-specific glutamate dehydrogenase, putative		0.000374933	0.000450158		0.000378667	0.000691678		-0.03786	-1.00425		0.18024
Pv_Sal1_chr01	PVX_093645	hypothetical protein, conserved		0.000370716	0.000850263		0.000395324	0.00112327		-0.28116	-0.82629		0.08903
Pv_Sal1_chr01	PVX_093650	mannose-6-phosphate isomerase, putative		0.00033372	0.000515364		0.000408339	0.000663002		-0.65748	-0.58934		0.08821
Pv_Sal1_chr01	PVX_093655	sentrin-specific protease 2, putative		0.000736149	0.000671862		0.000958698	0.00091728		-1.06318	-0.84183		0.0972
Pv_Sal1_chr01	PVX_093660	hypothetical protein, conserved		0.000632514	0.000749696		0.000670751	0.0014294		-0.18393	-1.21908		0.07528
Pv_Sal1_chr01	PVX_093665	hypothetical protein, conserved		0.0003867	0.000248834		0.000410077	0.00074905		-0.18393	-1.64577		0.50433
Pv_Sal1_chr01	PVX_093670	protein kinase, putative		0.000421381	0.000268699		0.000587967	0.000429595		-1.1361	-0.923		0.1583
Pv_Sal1_chr01	PVX_093675	von Willebrand factor A domain-related protein, putative		0.00115245	0.00146937		0.00119555	0.00121323		-0.12972	0.49468		0.29932
Pv_Sal1_chr01	PVX_093680	Phist protein (Pf-fam-b)		0.000815112	0.00167901		0.00074803	0.00202424		0.39267	-0.56763		0.21205
Pv_Sal1_chr01	PVX_093682	Plasmodium exported protein, unknown function		0.000247525	8.24629e-05		0.000437483	0.00026637		-1.11173	-0.88974		0.95529
Pv_Sal1_chr01	PVX_093685	Plasmodium exported protein, unknown function		0.000569337	0.000453017		0.00100626	0.000350105		-1.83913	0.6439		0.16102
Pv_Sal1_chr01	PVX_093695	ring-exported protein 3, putative		0.000946689	0.000440306		0.00105676	0.000643429		-0.3999	-0.69153		0.10761
Pv_Sal1_chr01	PVX_093700	Plasmodium exported protein, unknown function		0.000472255	0.00323623		0.000834678	0.00203284		-1.40085	1.56668		0.21545
Pv_Sal1_chr01	PVX_093705	variable surface protein Vir18, putative, pseudogene		0.000469156	0.0165251		0.000497517	0.0142374		-0.18393	0.55864		0.07741
Pv_Sal1_chr01	PVX_093710	variable surface protein Vir24-related		0.00689918	0.0446571		0.00727586	0.025719		-0.25041	2.60897		0.16122
Pv_Sal1_chr01	PVX_093715	variable surface protein Vir5-like		0.00376194	0.0106568		0.00314951	0.00609133		0.90419	2.54297		0.30829
Pv_Sal1_chr01	PVX_093720	variable surface protein Vir24-like		0.0132119	0.0391737		0.0110403	0.0232873		0.96412	2.41416		0.27069
Pv_Sal1_chr01	PVX_093725	variable surface protein Vir24-related		0.00565965	0.0370619		0.00564204	0.0258392		0.0148	1.53385		0.19757
Pv_Sal1_chr01	PVX_093730	VIR protein		0.00825433	0.0374316		0.00804291	0.0353815		0.12761	0.2062		0.13458
Pv_Sal1_chr01	PVX_093735	VIR protein		0.0085965	0.0150912		0.00744181	0.00962858		0.66943	1.72611		0.49206
Pv_Sal1_chr02	PVX_096910	variable surface protein Vir23-related		0.00564924	0.0439249		0.00539845	0.0259533		0.22679	2.47102		0.27633
Pv_Sal1_chr02	PVX_096920	variable surface protein Vir12-related		0.00976736	0.0547574		0.00979289	0.0380689		-0.01276	1.56237		0.27002
Pv_Sal1_chr02	PVX_096925	variable surface protein Vir15-like		0.00810458	0.038994		0.00945149	0.030385		-0.67843	0.99477		0.14168
Pv_Sal1_chr02	PVX_096930	variable surface protein Vir1-related		0.0105643	0.0606833		0.00918997	0.0405674		0.71588	1.75609		0.23908
Pv_Sal1_chr02	PVX_096935	variable surface protein Vir9-related		0.00549934	0.0541461		0.00585349	0.0330662		-0.28246	2.24986		0.304
Pv_Sal1_chr02	PVX_096937	VIR protein, pseudogene		0.00920435	0.0236302		0.00921032	0.0152767		-0.00311	1.88904		0.38001
Pv_Sal1_chr02	PVX_096938	VIR protein, pseudogene		0.00661719	0.0184748		0.00590236	0.0133768		0.56541	1.30732		0.17157
Pv_Sal1_chr02	PVX_096940	variable surface protein Vir24-related		0.00763398	0.0367284		0.00804007	0.0248144		-0.24216	1.68994		0.1025
Pv_Sal1_chr02	PVX_096945	variable surface protein Vir4-related		0.00414659	0.0198987		0.00394826	0.0178178		0.23357	0.40957		0.14443
Pv_Sal1_chr02	PVX_096950	tryptophan-rich antigen (Pv-fam-a)		0.000325598	0.000482405		0.000215803	0.000525585		1.30268	-0.17996		-0.04899
Pv_Sal1_chr02	PVX_096955	Plasmodium exported protein, unknown function		0.00107428	0.00209564		0.00113923	0.00247729		-0.24147	-0.49176		0.23588
Pv_Sal1_chr02	PVX_096960	PST-A protein		0.00235535	0.00673334		0.00260635	0.00416569		-0.41548	1.92858		0.26876
Pv_Sal1_chr02	PVX_096965	VIR protein		0.00284784	0.00654094		0.00313246	0.00440137		-0.41346	1.58011		0.24263
Pv_Sal1_chr02	PVX_096970	variable surface protein Vir8-related		0.00718707	0.0365762		0.00764707	0.0245608		-0.29203	1.7336		0.22948
Pv_Sal1_chr02	PVX_096975	VIR protein		0.00415358	0.0239177		0.00473184	0.0145121		-0.58399	2.27718		0.26587
Pv_Sal1_chr02	PVX_096980	variable surface protein Vir, putative		0.00560722	0.0226882		0.00679359	0.0145442		-0.83971	1.95589		0.29747
Pv_Sal1_chr02	PVX_096985	variable surface protein Vir, putative		0.0107424	0.038566		0.0122627	0.0259701		-0.6045	1.71023		0.21164
Pv_Sal1_chr02	PVX_096987	VIR protein		0.00707585	0.0234209		0.00970917	0.0142317		-1.2961	2.2118		0.15464
Pv_Sal1_chr02	PVX_096990	Pv-fam-d protein		0.000899043	0.00238622		0.000841232	0.00307321		0.27556	-0.72662		0.13779
Pv_Sal1_chr02	PVX_096992	Plasmodium exported protein, unknown function		0.000253068	0.000163068		0.000251591	0.000459559		0.01499	-1.28483		0.01805
Pv_Sal1_chr02	PVX_096995	tryptophan-rich antigen (Pv-fam-a)		0.000784641	0.000927169		0.000668636	0.00108563		0.62422	-0.38631		0.08158
Pv_Sal1_chr02	PVX_097000	Plasmodium exported protein, unknown function		0.000720545	0.000697727		0.00104196	0.000872328		-1.33087	-0.56641		0.12753
Pv_Sal1_chr02	PVX_097002	Plasmodium exported protein, unknown function		0.000924089	0.000929337		0.00104996	0.000852384		-0.4313	0.19777		0.04757
Pv_Sal1_chr02	PVX_097005	Plasmodium exported protein, unknown function		0.00195727	0.00138611		0.00151874	0.000924713		1.10861	1.09301		0.05301
Pv_Sal1_chr02	PVX_097010	hypothetical protein		0.000980386	0.000885276		0.00064979	0.00158255		1.30268	-0.96516		0.23366
Pv_Sal1_chr02	PVX_097015	Plasmodium exported protein, unknown function		0.000712837	0.00125215		0.000832221	0.00158348		-0.6189	-0.6679		0.08287
Pv_Sal1_chr02	PVX_097025	multidrug resistance-associated protein 1, putative		0.000501931	0.000824554		0.000409443	0.000747893		0.93449	0.31437		0.18901
Pv_Sal1_chr02	PVX_081200	hypothetical protein, conserved		0	0		0	0		0	0		0
Pv_Sal1_chr02	PVX_081205	TatD-like deoxyribonuclease, putative		0.000442913	0.00028629		0.000677435	0.000494965		-1.38818	-1.039		0.01443
Pv_Sal1_chr02	PVX_081210	hypothetical protein, conserved		0.000957854	9.62931e-05		0.000677176	0.000412312		1.33722	-1.31515		0.66454
Pv_Sal1_chr02	PVX_081215	hypothetical protein, conserved		0.000232266	0.000988521		0.000325994	0.00119093		-1.03446	-0.52125		0.25846
Pv_Sal1_chr02	PVX_081220	hypothetical protein, conserved		0	0.000681314		0	0.000614934		0	0.13909		0.02968
Pv_Sal1_chr02	PVX_081225	hypothetical protein, conserved		0.00147222	0.00133401		0.00132557	0.00107613		0.39804	0.52493		0.3837
Pv_Sal1_chr02	PVX_081230	UMP-CMP kinase, putative		0.000374722	0.000332095		0.000361253	0.000439912		0.1203	-0.53687		-0.03995
Pv_Sal1_chr02	PVX_081235	hypothetical protein, conserved		0.000180261	0.000170676		0.000318599	0.000387971		-1.40085	-1.22689		0.03764
Pv_Sal1_chr02	PVX_081240	replication factor c, putative		5.24659e-05	0.000254509		9.27298e-05	0.000677525		-1.11173	-1.79566		-0.01059
Pv_Sal1_chr02	PVX_081245	hypothetical protein, conserved		0.000463887	0.000163837		0.000351378	0.000427887		0.8198	-1.05888		0.28467
Pv_Sal1_chr02	PVX_081250	kinesin-8, putative		0.000779346	0.000895917		0.000692566	0.00101204		0.55538	-0.36463		0.18802
Pv_Sal1_chr02	PVX_081255	adenylate kinase-like protein 1, putative		0.000803219	0		0.00060841	0		0.8198	0		0.88582
Pv_Sal1_chr02	PVX_081260	transcription initiation factor TFIIB, putative		0.00035499	0.00042499		0.000451739	0.000825152		-0.69098	-1.19516		0.48693
Pv_Sal1_chr02	PVX_081265	chromatin assembly factor 1 protein WD40 domain, putative		9.87654e-05	0.000690375		0.000174561	0.000743995		-1.11173	-0.18476		0.09408
Pv_Sal1_chr02	PVX_081270	phosphatidylinositol-4-phosphate 5-kinase, putative		0.000722175	0.00126206		0.000672142	0.00104172		0.33331	0.68301		0.12313
Pv_Sal1_chr02	PVX_081275	bromodomain protein, putative		0.00100821	0.000860928		0.000882795	0.00107502		0.64167	-0.63287		0.08907
Pv_Sal1_chr02	PVX_081277	DNA-directed RNA polymerase 2, putative		0.00261699	0.00172886		0.0035278	0.00193318		-1.14437	-0.28714		0.23388
Pv_Sal1_chr02	PVX_081280	FAD-linked sulfhydryl oxidase ERV1, putative		0.00272435	0.000573221		0.00254918	0.000517373		0.24725	0.13909		0.22822
Pv_Sal1_chr02	PVX_081285	selenocysteine-specific elongation factor selB homologue, putative		0.000639009	0.000781112		0.000606842	0.000738977		0.2035	0.1509		0.09397
Pv_Sal1_chr02	PVX_081290	hypothetical protein		0.00205176	0.000619318		0.00200844	0.00061144		0.08282	0.02212		0.64453
Pv_Sal1_chr02	PVX_081295			0.000627916	0.000680259		0.000547297	0.000833083		0.63552	-0.57049		0.08525
Pv_Sal1_chr02	PVX_081300	phenylalanine--tRNA ligase alpha subunit, putative		0.000754178	0.000380971		0.000827351	0.000377812		-0.33956	0.01665		0.13453
Pv_Sal1_chr02	PVX_081305	hypothetical protein, conserved		0	0.000839044		0	0.000815254		0	0.06392		0.19063
Pv_Sal1_chr02	PVX_081307	cold-shock protein, putative		0	0.0001901		0	0.000614057		0	-1.18469		-0.0401
Pv_Sal1_chr02	PVX_081310	N-acetyltransferase, putative		0.00144205	0.0048604		0.00176449	0.00250681		-0.65748	2.40701		0.20015
Pv_Sal1_chr02	PVX_081315	tubulin-specific chaperone a, putative		0	7.563e-05		0	0.000244299		0	-0.88974		-0.0401
Pv_Sal1_chr02	PVX_081320	elongation of very long chain fatty acids protein 3, putative		0.000181324	0.000116573		0.000320477	0.000195129		-1.11173	-0.5188		0.04504
Pv_Sal1_chr02	PVX_081325	mRNA cleavage factor-like protein, putative		0.00118999	0.0015925		0.00132062	0.000804086		-0.35591	1.95266		0.10535
Pv_Sal1_chr02	PVX_081330	LCCL domain-containing protein		0.00019229	0.000536072		0.000203915	0.000807024		-0.18393	-0.97933		-0.01067
Pv_Sal1_chr02	PVX_081335	hypothetical protein, conserved		0.00090864	0.00103383		0.000942628	0.000956565		-0.12972	0.18927		0.15289
Pv_Sal1_chr02	PVX_081340	hypothetical protein, conserved		0.00120331	0.000470386		0.00110163	0.000922282		0.3982	-1.38656		0.29607
Pv_Sal1_chr02	PVX_081345	secreted ookinete protein, putative		0.000402963	0.000739997		0.000565577	0.000688727		-1.18946	0.21409		0.17506
Pv_Sal1_chr02	PVX_081350	hypothetical protein, conserved		0.00110232	0.00104184		0.00130575	0.00102219		-0.65991	0.05223		0.12533
Pv_Sal1_chr02	PVX_081355	hypothetical protein		0.000816738	0.000241654		0.000541326	0.000329597		1.30268	-0.34383		0.29517
Pv_Sal1_chr02	PVX_081360	hypothetical protein, conserved		0.000412978	0.000773752		0.000469229	0.000761866		-0.4313	0.0413		0.13931
Pv_Sal1_chr02	PVX_081365	hypothetical protein, conserved		0.000613855	0.00144337		0.000617295	0.0011959		-0.02496	0.68169		0.2147
Pv_Sal1_chr02	PVX_081370	hypothetical protein, conserved		0.00134459	0.00187234		0.001658	0.00181711		-0.83786	0.0932		0.16253
Pv_Sal1_chr02	PVX_081375	proteasome subunit beta type-3, putative		0.000707637	0.00101479		0.000789912	0.000961909		-0.3999	0.14551		0.10592
Pv_Sal1_chr02	PVX_081380	hypothetical protein, conserved		0	0.0014216		0	0.00126604		0	0.26915		0.14062
Pv_Sal1_chr02	PVX_081385	double-strand break repair protein MRE11, putative		0.000430021	0.000853626		0.000315706	0.00115335		1.30277	-0.79701		0.233
Pv_Sal1_chr02	PVX_081390	hypothetical protein, conserved		0.00114253	0.00246552		0.00113588	0.00193649		0.02348	0.80684		0.20109
Pv_Sal1_chr02	PVX_081395	serine/threonine protein kinase, putative		0.000213751	0.000941331		0.00025186	0.00103511		-0.65281	-0.3074		0.2568
Pv_Sal1_chr02	PVX_081400	patched family protein, putative		0.000260739	0.000729304		0.000363818	0.000930377		-1.1361	-0.67621		0.18431
Pv_Sal1_chr02	PVX_081405	hypothetical protein, conserved		0.000807222	0.000706838		0.00113297	0.00114972		-1.03446	-0.90257		-0.00436
Pv_Sal1_chr02	PVX_081410	carbon catabolite repressor protein 4, putative		0	0.000517175		0	0.000945638		0	-1.25837		0.0376
Pv_Sal1_chr02	PVX_081415	hypothetical protein, conserved		0.00117857	0.00307848		0.000986701	0.00165213		0.74657	2.44313		0.23731
Pv_Sal1_chr02	PVX_081420	centrin-1, putative		0	0.000123936		0	0.00032834		0	-1.0682		-0.02433
Pv_Sal1_chr02	PVX_081425	2-C-methyl-D-erythritol 4-phosphate cytidylyltransferase, putative		0.000502872	0.000416929		0.000571367	0.000579815		-0.4313	-0.65824		0.37736
Pv_Sal1_chr02	PVX_081430	ras-related protein Rab-5C, putative		0	0.000487096		0	0.000877136		0	-1.17685		0.00844
Pv_Sal1_chr02	PVX_081435	ribosome biogenesis protein BMS1, putative		0.000646615	0.000321714		0.000943635	0.000689462		-1.39515	-1.53402		0.1094
Pv_Sal1_chr02	PVX_081440	hypothetical protein, conserved		0	7.7221e-05		0	0.000490267		0	-1.44562		-0.05118
Pv_Sal1_chr02	PVX_081445	hypothetical protein, conserved		0.000563075	0.00049846		0.000610687	0.000743658		-0.32254	-0.94828		0.10661
Pv_Sal1_chr02	PVX_081450	pre-rRNA-processing protein TSR2, putative		0.000722787	0.00108914		0.000676312	0.00123536		0.24725	-0.32157		0.06655
Pv_Sal1_chr02	PVX_081455	calcium-transporting ATPase, putative		0.000371121	0.000550734		0.000536669	0.000653524		-1.27616	-0.45235		0.13132
Pv_Sal1_chr02	PVX_081460	hypothetical protein, conserved		0	0.000328798		0	0.0010668		0	-1.5154		-0.0373
Pv_Sal1_chr02	PVX_081465	vacuolar ATP synthase subunit c, putative		0	0.000244149		0	0.000307907		0	-0.3553		0.0047
Pv_Sal1_chr02	PVX_081470	hypothetical protein, conserved		0.000367848	0.000672663		0.000516289	0.000523922		-1.03446	0.6652		0.38732
Pv_Sal1_chr02	PVX_081475	DNA binding protein, putative		0	0.00156124		0	0.00163841		0	-0.13328		0.32642
Pv_Sal1_chr02	PVX_081480	hypothetical protein, conserved		7.33945e-05	0.00033716		0.00012972	0.000552877		-1.11173	-1.00029		0.00225
Pv_Sal1_chr02	PVX_081485	hypothetical protein		0.000861234	0.000929232		0.000900661	0.00129881		-0.20511	-0.95482		0.24388
Pv_Sal1_chr02	PVX_081490	hypothetical protein, conserved		0.000602726	0.000198769		0.000500216	0.000304567		0.8478	-0.85608		0.33931
Pv_Sal1_chr02	PVX_081495	hypothetical protein, conserved		0	3.09872e-05		0	0.000196734		0	-1.08571		-0.05118
Pv_Sal1_chr02	PVX_081498	hypothetical protein, conserved		0.00258937	0.00433817		0.00245903	0.00561462		0.2035	-0.67888		0.15065
Pv_Sal1_chr02	PVX_081502	hypothetical protein, conserved		0.00211112	0.0018683		0.00176743	0.00107613		0.69962	1.46596		0.14079
Pv_Sal1_chr02	PVX_081505	hypothetical protein, conserved		0.000226501	7.54587e-05		0.000400324	0.000243745		-1.40085	-1.18469		0.06838
Pv_Sal1_chr02	PVX_081510	hypothetical protein, conserved		0	7.70455e-05		0	0.000489152		0	-1.08571		-0.05118
Pv_Sal1_chr02	PVX_081515	transporter, putative		0.000349854	0.000455294		0.000618342	0.000627485		-1.56222	-0.64297		0.53384
Pv_Sal1_chr02	PVX_081520	transporter, putative		0.000104384	0.000217187		0.000184492	0.000449326		-1.11173	-1.13172		0.00811
Pv_Sal1_chr02	PVX_081525	hypothetical protein, conserved		0.000509006	0.000504978		0.000409957	0.000624028		0.92759	-0.52984		0.08182
Pv_Sal1_chr02	PVX_081530	hypothetical protein, conserved		0.000743655	0.000178714		0.000927784	0.00028245		-0.76195	-0.63021		0.1665
Pv_Sal1_chr02	PVX_081535	4-hydroxy-3-methylbut-2-enyl diphosphate reductase, putative		0.00015625	0.000175336		0.000276161	0.000336292		-1.11173	-0.82125		-0.0551
Pv_Sal1_chr02	PVX_081540	ubiquitin carboxyl-terminal hydrolase 1, putative		0.000147979	0.000679755		0.000185833	0.000905187		-0.8427	-0.83914		0.20776
Pv_Sal1_chr02	PVX_081550	StAR-related lipid transfer protein, putative		0.00125533	0.00215309		0.0014263	0.00217109		-0.49593	-0.02476		0.38145
Pv_Sal1_chr02	PVX_081555	hypothetical protein, conserved		0.000477057	0.00129985		0.000413918	0.00151213		0.54883	-0.43056		0.24125
Pv_Sal1_chr02	PVX_081560	hypothetical protein, conserved		0.000789509	0.000514222		0.000738738	0.00089959		0.22171	-0.93839		0.29542
Pv_Sal1_chr02	PVX_081565	hypothetical protein, conserved		0.00110522	0.00171305		0.000937628	0.00199813		0.68623	-0.42136		0.29538
Pv_Sal1_chr02	PVX_081570	actin-related protein		0.000455882	0.000786102		0.000527394	0.000722508		-0.52059	0.23913		0.39708
Pv_Sal1_chr02	PVX_081572	L-seryl-tRNA(Sec) kinase, putative		0.000886025	0.000454289		0.000854174	0.000433402		0.15426	0.11291		0.15522
Pv_Sal1_chr02	PVX_081575	hypothetical protein, conserved		0.000227261	0.000271567		0.000235762	0.000334947		-0.12972	-0.48511		0.5764
Pv_Sal1_chr02	PVX_081580	hypothetical protein, conserved		0.000553757	0.000477398		0.000571983	0.000661701		-0.14124	-0.86047		0.3534
Pv_Sal1_chr02	PVX_081585	hypothetical protein, conserved		0.000208565	0.000679142		0.000236974	0.000769527		-0.4313	-0.35421		0.18032
Pv_Sal1_chr02	PVX_081590	hypothetical protein, conserved		0.000607277	0.000284785		0.000818633	0.000498442		-1.03527	-1.00437		0.65116
Pv_Sal1_chr02	PVX_081595	nucleoside transporter 4		0.00106375	0.00207721		0.00115897	0.00183472		-0.32944	0.38551		0.19887
Pv_Sal1_chr02	PVX_081600	vacuolar protein sorting-associated protein 51, putative		0.00076683	0.000740512		0.00100948	0.000665862		-1.08568	0.32701		0.13959
Pv_Sal1_chr02	PVX_081605	vacuolar protein sorting-associated protein VTA1, putative		0.000874892	0.000205554		0.000742227	0.000564901		0.68623	-1.49048		0.46404
Pv_Sal1_chr02	PVX_081610	aspartate--tRNA ligase, putative		0.000437637	0.000454775		0.000309397	0.000565148		1.33722	-0.48131		0.37144
Pv_Sal1_chr02	PVX_081615	hypothetical protein, conserved		0.000128041	0.000546287		0.000226303	0.000688948		-1.11173	-0.48518		0.25676
Pv_Sal1_chr02	PVX_081620	DNA mismatch repair protein PMS1, putative		0.000375524	0.000682637		0.000527066	0.00090926		-1.18946	-0.75831		0.38497
Pv_Sal1_chr02	PVX_081625	hypothetical protein, conserved		0.000267331	0.000805078		0.000268829	0.000967213		-0.02496	-0.57422		0.15312
Pv_Sal1_chr02	PVX_081630	ubiquitin carboxyl-terminal hydrolase family 2, putative		0.000532226	0.000793865		0.000522136	0.000885615		0.08852	-0.34417		0.25465
Pv_Sal1_chr02	PVX_081635	hypothetical protein, conserved		0.000119868	0.000336275		0.000211859	0.000386983		-1.40085	-0.32293		0.38146
Pv_Sal1_chr02	PVX_081640	hypothetical protein, conserved		0	0.000252613		0	0.000422843		0	-0.5188		-0.01748
Pv_Sal1_chr02	PVX_081645	defender against cell death 2, putative		0.000282087	0		0.00049857	0		-1.11173	0		0.23882
Pv_Sal1_chr02	PVX_081650	mitochondrial import inner membrane translocase subunit TIM50, putative		0.000357746	0.00048483		0.000334741	0.000713348		0.22171	-0.82127		0.13679
Pv_Sal1_chr02	PVX_081655	vacuolar protein sorting-associated protein 53, putative		0.000620362	0.000898531		0.000469905	0.000929861		1.2293	-0.09828		-0.03176
Pv_Sal1_chr02	PVX_081660	hypothetical protein, conserved		0.000247281	0.000509013		0.00026223	0.000638656		-0.18393	-0.53723		0.08382
Pv_Sal1_chr02	PVX_081665	cysteine desulfurase, putative		0.000128783	0.000291288		0.000227615	0.000277176		-1.11173	0.08735		0.10923
Pv_Sal1_chr02	PVX_081670	DNA (cytosine-5)-methyltransferase, putative		0.000275142	0.000512332		0.000291775	0.00079944		-0.18393	-0.97571		0.16612
Pv_Sal1_chr02	PVX_081675	proteasome subunit alpha type-5, putative		0	0.000283559		0	0.000638278		0	-1.30215		-0.01211
Pv_Sal1_chr02	PVX_081680	hypothetical protein, conserved		0.000648448	0.000350292		0.000654906	0.000498442		-0.03786	-0.69642		0.28777
Pv_Sal1_chr02	PVX_081685	hypothetical protein, conserved		0.000608004	0.000713082		0.000637677	0.000711815		-0.19251	0.00504		0.17458
Pv_Sal1_chr02	PVX_081690	hypothetical protein, conserved		0.000669132	0.000970323		0.000672239	0.000955049		-0.01912	0.04723		0.25147
Pv_Sal1_chr02	PVX_081695	cation transporting ATPase, putative		0.000476569	0.000462131		0.000561534	0.000470115		-0.65281	-0.04806		-0.00491
Pv_Sal1_chr02	PVX_081700	hypothetical protein, conserved		3.42994e-05	0.000542456		6.06218e-05	0.000664395		-1.11173	-0.56289		0.18699
Pv_Sal1_chr02	PVX_081705	eukaryotic translation initiation factor 2 alpha subunit, putative		0.000118554	3.94961e-05		0.000209535	0.00012758		-1.11173	-0.88974		0.06838
Pv_Sal1_chr02	PVX_081707	conserved Plasmodium protein, unknown function		0.000196512	0.000487077		0.000260491	0.000663258		-1.09979	-0.8926		0.09329
Pv_Sal1_chr02	PVX_081710	actin-like protein, putative		0.000561701	0.000497973		0.000744572	0.000680023		-0.94297	-0.65977		0.17619
Pv_Sal1_chr02	PVX_081715	hypothetical protein, conserved		0.000286742	0.000417605		0.000285069	0.00052071		0.01499	-0.39434		-0.04158
Pv_Sal1_chr02	PVX_081720	hypothetical protein, conserved		0.00070772	0.000477987		0.000900601	0.000548349		-0.69098	-0.22018		0.12252
Pv_Sal1_chr02	PVX_081722	conserved Plasmodium protein, unknown function		0.000946469	0.00138464		0.000627304	0.00133681		1.64145	0.09172		0.10617
Pv_Sal1_chr02	PVX_081725	hypothetical protein, conserved		0.000475827	0.000779144		0.000520002	0.000773945		-0.37198	0.02114		0.18571
Pv_Sal1_chr02	PVX_081730	alpha/beta hydrolase, putative		0.000264263	0.000374472		0.000254765	0.000542915		0.1203	-0.79541		0.25964
Pv_Sal1_chr02	PVX_081740	hypothetical protein, conserved		0.000750939	0.000760738		0.000663615	0.000538741		0.47343	0.90266		0.46124
Pv_Sal1_chr02	PVX_081745	RNA-binding protein, putative		0.000447426	0.000959054		0.000474478	0.00101113		-0.21888	-0.15212		0.22927
Pv_Sal1_chr02	PVX_081750	signal recognition particle subunit SRP9, putative		0.000755521	0.000878625		0.000522522	0.00079537		1.43863	0.24526		0.00234
Pv_Sal1_chr02	PVX_081755	hypothetical protein, conserved		0.000371793	0.00054831		0.000438079	0.00064016		-0.67067	-0.45596		0.21878
Pv_Sal1_chr02	PVX_081760	peroxiredoxin, putative		0	4.08926e-05		0	0.000259622		0	-1.08571		-0.05118
Pv_Sal1_chr02	PVX_081765	60S ribosomal export protein NMD3, putative		0.000207453	0.000438667		0.000131996	0.00056258		1.46364	-0.56468		-0.03344
Pv_Sal1_chr02	PVX_081770	hypothetical protein, conserved		0.000198194	1.88963e-05		0.000197038	0.00011997		0.01499	-1.08571		0.89184
Pv_Sal1_chr02	PVX_081775	hypothetical protein, conserved		0.000372338	0.000406036		0.00043337	0.0007916		-0.50669	-1.32328		0.39538
Pv_Sal1_chr02	PVX_081780	hypothetical protein, conserved		0.000260674	0.000217669		0.000259154	0.000631164		0.01499	-1.43509		0.67353
Pv_Sal1_chr02	PVX_081785	hypothetical protein, conserved		0.00068672	0.000362666		0.000873883	0.000266041		-0.88604	0.72328		0.06319
Pv_Sal1_chr02	PVX_081790	hypothetical protein, conserved		0.000530149	0.00155583		0.000351378	0.00213943		1.30268	-0.7576		0.0658
Pv_Sal1_chr02	PVX_081792	hypothetical protein		0.000146648	0.000458627		0.000161673	0.000548439		-0.39363	-0.54403		0.32737
Pv_Sal1_chr02	PVX_081795	hypothetical protein, conserved		0	0.000709081		0	0.000395638		0	1.02095		0.11901
Pv_Sal1_chr02	PVX_081800	hypothetical protein, conserved		0.00143767	0.00113218		0.00117611	0.000954797		0.97381	0.5343		0.34239
Pv_Sal1_chr02	PVX_081805	AP-4 complex subunit beta, putative		0.000350382	0.000640807		0.000535909	0.000652599		-1.38818	-0.05018		0.08146
Pv_Sal1_chr02	PVX_081810	transcription factor with AP2 domain(s), putative		0.000745446	0.000857593		0.000808481	0.000875129		-0.34139	-0.06042		0.16345
Pv_Sal1_chr02	PVX_081815	hypothetical protein, conserved		0.000831708	0.00103561		0.00062015	0.000881047		1.22738	0.44976		-0.02897
Pv_Sal1_chr02	PVX_081820	hypothetical protein, conserved		0.000379908	0.000816199		0.000415466	0.000873879		-0.38324	-0.21885		0.1819
Pv_Sal1_chr02	PVX_081822	tRNA Valine		0.00277778	0		0.00490953	0		-1.11173	0		0.23882
Pv_Sal1_chr02	PVX_081824	tRNA Threonine		0	0		0	0		0	0		0
Pv_Sal1_chr02	PVX_081825	hypothetical protein		0	0		0	0		0	0		0
Pv_Sal1_chr02	PVX_081830	Plasmodium exported protein, unknown function		0.000290936	0.000196242		0.000408339	0.000414377		-1.03446	-1.23343		0.54459
Pv_Sal1_chr02	PVX_081832	Plasmodium exported protein, unknown function		0.00106988	0.00349109		0.00118183	0.00366987		-0.41988	-0.16475		0.123
Pv_Sal1_chr02	PVX_081835	knob-associated histidine-rich protein, putative		0.000689204	0.00138789		0.0005926	0.00153347		0.62589	-0.28883		0.16215
Pv_Sal1_chr02	PVX_081840	heat shock protein, putative		0.000362138	0.000177788		0.000349122	0.00042514		0.1203	-1.27448		0.25708
Pv_Sal1_chr02	PVX_081845	Plasmodium exported protein, unknown function		0.000673843	0.000917713		0.000699049	0.00127689		-0.12972	-0.76422		0.26703
Pv_Sal1_chr02	PVX_081847	Plasmodium exported protein, unknown function		0.000728888	0.00129422		0.000565578	0.00172182		0.93158	-0.68972		0.02539
Pv_Sal1_chr02	PVX_081850	variable surface protein Vir22/23-related		0.0107062	0.0372985		0.00895497	0.0235315		0.95893	2.07783		0.15169
Pv_Sal1_chr03	PVX_001110	hypothetical protein		0.00691992	0.0126966		0.00680871	0.00656391		0.07377	2.88639		0.22489
Pv_Sal1_chr03	PVX_001105	Plasmodium exported protein, unknown function, pseudogene		0.000714648	0.00338321		0.000811989	0.00280158		-0.4313	0.63165		0.10263
Pv_Sal1_chr03	PVX_001100	RAD protein (Pv-fam-e)		0.00329218	0.00338887		0.00327302	0.00287855		0.02564	0.51712		0.2013
Pv_Sal1_chr03	PVX_001097	tRNA Asparagine		0	0		0	0		0	0		0
Pv_Sal1_chr03	PVX_001095	hypothetical protein, conserved		0.00221435	0.00512083		0.00219167	0.00333612		0.04738	1.76234		0.19677
Pv_Sal1_chr03	PVX_001090	hypothetical protein, conserved		0.00200151	0.00590943		0.00152647	0.00504542		1.31814	0.5678		0.38395
Pv_Sal1_chr03	PVX_001085	hypothetical protein, conserved		0.00164765	0.00887014		0.00235209	0.00511471		-1.26854	2.3437		0.23461
Pv_Sal1_chr03	PVX_001080	hypothetical protein, conserved		0.000614928	0.00692016		0.000643928	0.00476084		-0.21234	1.61161		0.28259
Pv_Sal1_chr03	PVX_001075	ubiquitin specific protease, putative		0.00143743	0.00138232		0.00110637	0.00145955		1.23791	-0.15433		0.16828
Pv_Sal1_chr03	PVX_001070	hypothetical protein		0.000442434	0.000406208		0.000426529	0.000584327		0.14316	-0.82816		0.08122
Pv_Sal1_chr03	PVX_001065	hypothetical protein, conserved		0.000763512	0.000611722		0.000767058	0.000778398		-0.01912	-0.59469		0.2205
Pv_Sal1_chr03	PVX_001060	splicing factor, putative		0.000334448	0.00081589		0.000236445	0.000863788		1.33722	-0.15948		0.1303
Pv_Sal1_chr03	PVX_001055	alpha/beta hydrolase, putative		0.000568062	0.00149313		0.000539467	0.00139598		0.2035	0.21174		0.25877
Pv_Sal1_chr03	PVX_001050	SET domain protein, putative		0.000995879	0.0011946		0.000971115	0.00092388		0.11805	0.93533		0.08667
Pv_Sal1_chr03	PVX_001045	hypothetical protein, conserved		0.00123732	0.000175724		0.000787274	0.000239674		1.84427	-0.34383		0.63178
Pv_Sal1_chr03	PVX_001040	transcription factor with AP2 domain(s), putative		0.000235025	0.00123408		0.000295145	0.00129787		-0.89195	-0.16836		0.23366
Pv_Sal1_chr03	PVX_001035	hypothetical protein, conserved		0.000996372	0.000862391		0.00096056	0.000877284		0.1203	-0.03382		-0.03836
Pv_Sal1_chr03	PVX_001030	hypothetical protein, conserved		0.000543557	0.000754939		0.000459909	0.00067206		0.72931	0.35467		0.1398
Pv_Sal1_chr03	PVX_001025	6-cysteine protein		0.000900622	0.00144323		0.00133265	0.00101427		-1.24468	0.99097		0.26863
Pv_Sal1_chr03	PVX_001020	6-cysteine protein		0.0011544	0.000851709		0.00120809	0.000588454		-0.17819	0.97999		0.19886
Pv_Sal1_chr03	PVX_001015	6-cysteine protein, putative		0.00113628	0.00141782		0.000915173	0.000696528		0.92759	2.42639		0.16914
Pv_Sal1_chr03	PVX_001010	hypothetical protein, conserved		0.000354296	0.000815194		0.000483876	0.000987837		-1.24523	-0.59472		0.257
Pv_Sal1_chr03	PVX_001005	dipeptidyl aminopeptidase 3, putative		0.000505886	0.000555906		0.000585241	0.000712673		-0.52059	-0.58215		0.00664
Pv_Sal1_chr03	PVX_001000	hypothetical protein, conserved		0.00100026	0.0008798		0.000820153	0.000699114		0.88056	0.66259		0.20969
Pv_Sal1_chr03	PVX_000995	6-cysteine protein		0.00219526	0.00464321		0.00183788	0.00317059		0.80445	1.41313		0.12554
Pv_Sal1_chr03	PVX_000990	ATP-dependent RNA helicase protein, putative		0.000417159	0.000626854		0.000358687	0.000436787		0.52594	0.95322		0.06911
Pv_Sal1_chr03	PVX_000985	protein transport protein Sec24B, putative		0.000623782	0.000735019		0.00065279	0.00103341		-0.19696	-0.92548		0.08889
Pv_Sal1_chr03	PVX_000980	Plasmodium yoelii blood stage membrane protein ag-1, putative		0.000529675	0.000409899		0.00076595	0.000310909		-1.27616	0.69744		0.09699
Pv_Sal1_chr03	PVX_000975	liver specific protein 2, putative		0.00141134	0.00549747		0.00153989	0.00449058		-0.40457	0.79259		0.13472
Pv_Sal1_chr03	PVX_000970	pre-mRNA-processing-splicing factor 8, putative		0.000331639	0.000480482		0.000344044	0.000535333		-0.15788	-0.32406		0.04501
Pv_Sal1_chr03	PVX_000965	hypothetical protein, conserved		0.000755981	0.0010006		0.00111863	0.00102165		-1.24468	-0.05077		0.40158
Pv_Sal1_chr03	PVX_000960	secy-independent transporter protein, putative		0.000332846	0.000385172		0.000311441	0.00075851		0.22171	-1.30262		0.00045
Pv_Sal1_chr03	PVX_000955	lysine decarboxylase, putative		0.000341493	0.000707357		0.000285899	0.000870378		0.77973	-0.59786		0.24427
Pv_Sal1_chr03	PVX_000950	hypothetical protein, conserved		0.000593472	0.000634748		0.00104892	0.000851541		-1.56222	-0.55769		0.28507
Pv_Sal1_chr03	PVX_000945	apical sushi protein, putative		0.000920636	0.000301411		0.000883714	0.000384334		0.17696	-0.50554		0.34973
Pv_Sal1_chr03	PVX_000940	hypothetical protein, conserved		0.00050978	0.000540126		0.000496469	0.000403047		0.09646	0.74503		0.0583
Pv_Sal1_chr03	PVX_000935	vacuolar ATP synthase subunit b, putative		0.000643003	0.000496516		0.00061369	0.000498211		0.17186	-0.00746		0.27479
Pv_Sal1_chr03	PVX_000930	sexual stage antigen s16, putative		0	0.000189248		0	0.000614934		0	-1.37857		-0.03637
Pv_Sal1_chr03	PVX_000925	hydroxyacyl glutathione hydrolase, putative		0.000652143	0.000735438		0.000471524	0.000861291		1.37817	-0.39698		0.00902
Pv_Sal1_chr03	PVX_000920	hypothetical protein, conserved		0.00046659	0.000421993		0.000553879	0.000674482		-0.63193	-1.03966		-0.00993
Pv_Sal1_chr03	PVX_000915	hypothetical protein, conserved		0	0.000153525		0	0.000495915		0	-0.88974		-0.0401
Pv_Sal1_chr03	PVX_000910	hypothetical protein, conserved		0.000234859	0.000289726		0.000266849	0.000541588		-0.4313	-1.29155		0.23164
Pv_Sal1_chr03	PVX_000905	hypothetical protein, conserved		0.000541647	4.38933e-05		0.000465726	0.000141783		0.52594	-0.88974		0.75125
Pv_Sal1_chr03	PVX_000900	hypothetical protein, conserved		0.000529544	0.000725336		0.0005926	0.001134		-0.48733	-1.20744		0.07491
Pv_Sal1_chr03	PVX_000895	hypothetical protein, conserved		0.000626186	0.000760629		0.000694926	0.00126936		-0.35591	-1.08884		-0.02515
Pv_Sal1_chr03	PVX_000890	methyltransferase, putative		0.000130039	0.000254603		0.000229835	0.000559758		-1.11173	-1.19418		-0.0013
Pv_Sal1_chr03	PVX_000885	peptidyl-tRNA hydrolase, putative		0.000446616	0.000833661		0.000384015	0.000818354		0.52594	0.04796		0.04924
Pv_Sal1_chr03	PVX_000880	hypothetical protein, conserved		0.000453245	0.000248224		0.000636147	0.000645552		-1.03446	-1.44213		0.64902
Pv_Sal1_chr03	PVX_000875	hypothetical protein, conserved		0	0		0	0		0	0		0
Pv_Sal1_chr03	PVX_000870	mitochondrial carrier protein, putative		0.000698324	0.000754239		0.000493696	0.000601193		1.33722	0.55765		0.08071
Pv_Sal1_chr03	PVX_000865	hypothetical protein, conserved		0.000211152	0.000793968		0.000203562	0.0013014		0.1203	-1.21999		0.01537
Pv_Sal1_chr03	PVX_000860	hypothetical protein, conserved		0.000313687	0.000606165		0.000328274	0.000839482		-0.17819	-0.86961		0.10616
Pv_Sal1_chr03	PVX_000855	hypothetical protein, conserved		0.000745959	0.000725178		0.000732461	0.000981143		0.08168	-0.82086		0.3065
Pv_Sal1_chr03	PVX_000850	AAA family ATPase, putative		0.000634315	0.000863611		0.000672666	0.000921524		-0.21888	-0.17074		0.21278
Pv_Sal1_chr03	PVX_000845	hypothetical protein, conserved		0.00207803	0.000948073		0.00202377	0.000410739		0.09646	1.68584		0.07595
Pv_Sal1_chr03	PVX_000840	hypothetical protein, conserved		0.000567189	0.000753901		0.000809686	0.000704277		-1.26854	0.19568		0.31376
Pv_Sal1_chr03	PVX_000835	hypothetical protein, conserved		0.00110413	0.000959292		0.00100938	0.00110625		0.37639	-0.36091		0.26548
Pv_Sal1_chr03	PVX_000830	hypothetical protein, conserved		0.00105499	0.00127694		0.00142823	0.00141311		-1.12745	-0.28107		0.26266
Pv_Sal1_chr03	PVX_000825	hypothetical protein, conserved		0.000636267	0.00065201		0.000562278	0.000570592		0.47343	0.33434		0.2417
Pv_Sal1_chr03	PVX_000820	flap endonuclease 1, putative		0.000473396	0.000603367		0.000579247	0.00132258		-0.70161	-1.62383		0.11042
Pv_Sal1_chr03	PVX_000815	sporozoite invasion-associated protein 1, putative		0.000252442	0.00124584		0.000354312	0.00100674		-1.03446	0.70143		0.25126
Pv_Sal1_chr03	PVX_000810	perforin-like protein 1		0.000311156	0.000791869		0.000359965	0.000876689		-0.52059	-0.29177		0.12551
Pv_Sal1_chr03	PVX_000805	hypothetical protein, conserved		0	0.000122224		0	0.000204588		0	-0.5188		-0.01748
Pv_Sal1_chr03	PVX_000800	tRNA N6-adenosine threonylcarbamoyltransferase, putative		0.000699545	0.000298052		0.000865477	0.000301122		-0.81206	-0.02233		0.63905
Pv_Sal1_chr03	PVX_000795	hypothetical protein, conserved		0.000412764	0.000643558		0.000448942	0.000820043		-0.34767	-0.68392		0.1398
Pv_Sal1_chr03	PVX_000790	U4/U6 small nuclear ribonucleoprotein PRP31, putative		0.000343905	5.85253e-05		0.00032179	9.7964e-05		0.22171	-0.5188		0.52857
Pv_Sal1_chr03	PVX_000785	ribosomal processing protein, putative		0.00037062	0.000389113		0.000471629	0.000717903		-0.69098	-1.07309		-0.03526
Pv_Sal1_chr03	PVX_000780	hypothetical protein, conserved		0.000311214	0.00059985		0.000353604	0.000789429		-0.4313	-0.67958		-0.00562
Pv_Sal1_chr03	PVX_000775	chaperone DNAJ protein, putative		0.000833618	0.000948458		0.00108988	0.001106		-0.97273	-0.39559		0.01508
Pv_Sal1_chr03	PVX_000770	hypothetical protein, conserved		0	0.000175379		0	0.000645842		0	-1.5957		-0.04169
Pv_Sal1_chr03	PVX_000765	replication protein A1, large subunit, putative		0.000273613	0.000394537		0.000283848	0.000518481		-0.12972	-0.64946		0.06543
Pv_Sal1_chr03	PVX_000760	hypothetical protein, conserved		0.000302862	0.000536661		0.000301095	0.000916641		0.01499	-0.97129		0.51688
Pv_Sal1_chr03	PVX_000755	zinc finger protein, putative		0.000224187	0.000469477		0.000222879	0.000814226		0.01499	-1.04347		0.27864
Pv_Sal1_chr03	PVX_000750	actin-like protein, putative		0.0010651	0.00143326		0.00115142	0.00130198		-0.31755	0.29411		0.10301
Pv_Sal1_chr03	PVX_000745	erythrocyte vesicle protein 1, putative		0.00106298	0.00131948		0.000931977	0.0013781		0.59539	-0.12943		0.41331
Pv_Sal1_chr03	PVX_000738	tRNA Serine		0	0		0	0		0	0		0
Pv_Sal1_chr03	PVX_000737	tRNA Isoleucine		0	0		0	0		0	0		0
Pv_Sal1_chr03	PVX_000735	protein phosphatase PPM1, putative		0.000638029	0.000500362		0.000576649	0.00077243		0.42681	-0.99675		0.34908
Pv_Sal1_chr03	PVX_000730	exosome complex component RRP4, putative		0	0.000317869		0	0.000415095		0	-0.4019		0.02638
Pv_Sal1_chr03	PVX_000725	hypothetical protein, conserved		0.00107561	0.00128546		0.00102658	0.00145846		0.17186	-0.30411		0.36744
Pv_Sal1_chr03	PVX_000720	hypothetical protein, conserved		0.00026178	0.000356486		0.000462678	0.000422566		-1.40085	-0.31142		0.67972
Pv_Sal1_chr03	PVX_000715	ribosome biogenesis GTPase A, putative		0.000241863	0.00106		0.00015389	0.000843293		1.46364	0.69818		0.15495
Pv_Sal1_chr03	PVX_000710	hypothetical protein, conserved		0.00017506	0.00060639		0.000245704	0.000748009		-1.03446	-0.56535		0.2647
Pv_Sal1_chr03	PVX_000705	hypothetical protein, conserved		0.000672848	0.000764284		0.000578536	0.000968698		0.62589	-0.59715		0.17518
Pv_Sal1_chr03	PVX_000700	hypothetical protein, conserved		0.000767871	0.000828818		0.00085501	0.000892441		-0.43167	-0.20504		0.1648
Pv_Sal1_chr03	PVX_000695	hypothetical protein, conserved		0.0023994	0.00274169		0.00176156	0.00214512		1.30277	0.68538		0.09702
Pv_Sal1_chr03	PVX_000690	hypothetical protein, conserved		0.000432812	0.000877212		0.00032272	0.000785978		1.22738	0.33385		0.15548
Pv_Sal1_chr03	PVX_000685	hypothetical protein, conserved		0.000213789	0.000682229		0.000377858	0.000690199		-1.40085	-0.02847		0.34473
Pv_Sal1_chr03	PVX_000680	RNA helicase, putative		0.000585287	0.000919011		0.000693303	0.00108548		-0.65991	-0.47035		0.14674
Pv_Sal1_chr03	PVX_000678	tRNA Alanine		0	0		0	0		0	0		0
Pv_Sal1_chr03	PVX_000677	tRNA Glutamic acid		0	0		0	0		0	0		0
Pv_Sal1_chr03	PVX_000675	hypothetical protein		0.00188324	0.00102663		0.00163399	0.000994886		0.54883	0.06352		0.06764
Pv_Sal1_chr03	PVX_000670	hypothetical protein, conserved		0.000321286	0.000502388		0.00038717	0.000801503		-0.68235	-1.13544		0.52202
Pv_Sal1_chr03	PVX_000660	hypothetical protein		0.000338791	0.000889564		0.000444461	0.00113322		-1.10059	-0.73757		0.14835
Pv_Sal1_chr03	PVX_000650	DNA polymerase alpha, putative		0.000361153	0.000423276		0.000359051	0.000546539		0.02422	-0.67347		0.07542
Pv_Sal1_chr03	PVX_000645	hypothetical protein, conserved		0.000537193	0.000432501		0.000523166	0.000637081		0.09646	-0.79139		-0.00672
Pv_Sal1_chr03	PVX_000640	30S ribosomal protein S12, putative		0.000905267	0.00173579		0.00102857	0.00125253		-0.4313	0.95084		0.08471
Pv_Sal1_chr03	PVX_000635	hypothetical protein, conserved		0.00133497	0.00090963		0.00130679	0.00099458		0.08282	-0.20013		0.28992
Pv_Sal1_chr03	PVX_000630	phosphopantothenoylcysteine synthetase, putative		0.000554293	0.000387868		0.00053437	0.000488043		0.1203	-0.40876		0.23936
Pv_Sal1_chr03	PVX_000625	RNA-binding protein, putative		0.000293092	0.000295695		0.00027973	0.000738051		0.17186	-1.74827		0.18634
Pv_Sal1_chr03	PVX_000620	protein SDA1, putative		0.000797533	0.000704777		0.000807308	0.00119376		-0.05128	-1.24625		0.2176
Pv_Sal1_chr03	PVX_000615	hypothetical protein, conserved		0.0015454	0.00138191		0.00136569	0.00166306		0.54438	-0.48619		0.12228
Pv_Sal1_chr03	PVX_000610	hypothetical protein, conserved		0.00070922	0.00153071		0.000716283	0.0014174		-0.03786	0.23318		0.18129
Pv_Sal1_chr03	PVX_000606	transcription initiation factor IIA subunit 1, putative		0.00175747	0.00378405		0.00186372	0.00302604		-0.23585	0.75542		0.31301
Pv_Sal1_chr03	PVX_000604	hypothetical protein, conserved		0	0.000680098		0	0.00113619		0	-1.18555		0.13444
Pv_Sal1_chr03	PVX_000600	cysteine desulfurase, putative		0.000215285	8.74489e-05		0.000380502	0.000231676		-1.40085	-1.0682		0.06502
Pv_Sal1_chr03	PVX_000595	hypothetical protein, conserved		0.000383016	0.000458343		0.000585823	0.000856057		-1.38818	-1.33617		0.03802
Pv_Sal1_chr03	PVX_000590	eukaryotic translation initiation factor 3 subunit 2, putative		0.000399971	0.00124128		0.000508979	0.000929707		-0.69098	0.82592		0.14707
Pv_Sal1_chr03	PVX_000585	transporter/permease protein, putative		0.00176768	0.00125947		0.00146068	0.000889368		0.80691	0.91158		0.4679
Pv_Sal1_chr03	PVX_000580	hypothetical protein, conserved		0.000527218	0.000613227		0.000524149	0.000765933		0.02348	-0.57341		0.21935
Pv_Sal1_chr03	PVX_000575	hypothetical protein, conserved		0.000463313	0.000311945		0.000401993	0.000571111		0.54883	-1.16339		0.07778
Pv_Sal1_chr03	PVX_000570	hypothetical protein, conserved		0.000470017	0.000402496		0.000299058	0.000728349		1.46364	-0.98003		0.12964
Pv_Sal1_chr03	PVX_000565	hypothetical protein, conserved		0.000833995	0.00216067		0.000671707	0.00132919		0.92759	1.82468		0.44069
Pv_Sal1_chr03	PVX_000560	queuine tRNA-ribosyltransferase, putative		0.000623533	0.0010931		0.000812985	0.000792004		-0.93443	1.00612		0.2957
Pv_Sal1_chr03	PVX_000555	calcium-dependent protein kinase 4, putative		0.000310437	0.000947101		0.000205754	0.000626389		1.30268	1.19966		0.09293
Pv_Sal1_chr03	PVX_000550	hypothetical protein, conserved		0.000194505	0.00109558		0.000343774	0.000994241		-1.66706	0.31489		0.13165
Pv_Sal1_chr03	PVX_000545	serine--tRNA ligase, putative		0.000263174	0.000260805		0.000334899	0.00061173		-0.69098	-1.41377		0.04359
Pv_Sal1_chr03	PVX_000540	hypothetical protein, conserved		0.000186219	0.000285251		0.000179526	0.000546539		0.1203	-1.32775		0.1266
Pv_Sal1_chr03	PVX_000535	thioredoxin, putative		0.000472132	0.000163738		0.000636453	0.000387517		-1.03527	-1.35305		0.13704
Pv_Sal1_chr03	PVX_000530	hypothetical protein, conserved		0.000147233	0.000253274		0.000198476	0.000302116		-1.14437	-0.51603		0.12924
Pv_Sal1_chr03	PVX_000525	protein kinase domain containing protein		0.00033553	0.000323288		0.000338872	0.000515823		-0.04254	-1.1608		0.23252
Pv_Sal1_chr03	PVX_096410	cysteine repeat modular protein 2, putative		0.000457742	0.000671482		0.000528805	0.00061918		-0.61151	0.26963		0.25533
Pv_Sal1_chr03	PVX_096405	30S ribosomal protein S8, putative		0.00068928	0.000323412		0.000877136	0.000801093		-0.69098	-1.18749		0.09012
Pv_Sal1_chr03	PVX_096400	prefoldin subunit 3, putative		0.000615148	0.00171134		0.000543615	0.00132397		0.50521	0.88235		0.12215
Pv_Sal1_chr03	PVX_096395	hypothetical protein, conserved		0.000382472	0.000746712		0.000352692	0.00107372		0.32418	-0.94714		0.27602
Pv_Sal1_chr03	PVX_096390	hypothetical protein, conserved		0.00095451	0.00134071		0.000711716	0.00144448		1.22738	-0.19951		0.13235
Pv_Sal1_chr03	PVX_096385	hypothetical protein, conserved		0	0.000601391		0	0.000831528		0	-0.68208		0.11381
Pv_Sal1_chr03	PVX_096380	conserved Plasmodium protein, unknown function		0.0011846	0.000785814		0.00104685	0.00127479		0.47343	-0.94531		0.21723
Pv_Sal1_chr03	PVX_096370	hypothetical protein, conserved		0.000211193	0.000648025		0.000373269	0.000454545		-1.11173	0.73035		0.34138
Pv_Sal1_chr03	PVX_096365	hypothetical protein		0.000185701	0.000827029		0.000328214	0.000799357		-1.11173	0.07582		0.05246
Pv_Sal1_chr03	PVX_096360	serine/threonine-protein kinase NEK4, putative		0	8.80919e-05		0	0.000230066		0	-1.05888		-0.03338
Pv_Sal1_chr03	PVX_096355	actin-related protein, putative		0.000207764	0.000138886		0.000137704	0.000335375		1.30268	-1.28341		0.28148
Pv_Sal1_chr03	PVX_096350	hypothetical protein, conserved		0.000261973	0.000711468		0.000271773	0.000772214		-0.12972	-0.23232		0.15734
Pv_Sal1_chr03	PVX_096345	hypothetical protein, conserved		0.000188127	6.80317e-05		0.00018703	0.000113877		0.01499	-0.5188		0.18159
Pv_Sal1_chr03	PVX_096340	60S ribosomal protein L11, putative		0.00109348	0.00210217		0.000841633	0.0022206		1.07659	-0.15555		0.08658
Pv_Sal1_chr03	PVX_096335	40S ribosomal protein S10, putative		0.000321192	0.000116152		0.000319319	0.000194424		0.01499	-0.5188		0.18159
Pv_Sal1_chr03	PVX_096330	hypothetical protein, conserved		0.00050811	0.000874122		0.000475435	0.00115791		0.22171	-0.64863		0.03226
Pv_Sal1_chr03	PVX_096325	hypothetical protein, conserved		0.000484097	0.000873498		0.000562393	0.000948253		-0.63351	-0.2603		0.26406
Pv_Sal1_chr03	PVX_096320	exosome complex component CSL4, putative		0.000959508	0.000772202		0.00122102	0.00167275		-0.82229	-1.46264		0.02124
Pv_Sal1_chr03	PVX_096315	hypothetical protein, conserved		0	0.000107865		0	0.000461861		0	-1.31515		-0.04381
Pv_Sal1_chr03	PVX_096310	hypothetical protein, conserved		0.000539545	0.0017578		0.000536398	0.00195958		0.01499	-0.25377		0.04532
Pv_Sal1_chr03	PVX_096307	conserved Plasmodium protein, unknown function		0.00139152	0.00188755		0.0013415	0.0016336		0.1203	0.34053		0.00127
Pv_Sal1_chr03	PVX_096305	ferrodoxin reductase, putative		0.000875924	0.00127119		0.000835993	0.00101802		0.19761	0.71523		0.24389
Pv_Sal1_chr03	PVX_096302	conserved Plasmodium protein, unknown function		0.000296795	0.000557137		0.000295063	0.000898277		0.01499	-0.88985		0.5089
Pv_Sal1_chr03	PVX_096300	hypothetical protein, conserved		0.000384509	0.000623415		0.000359782	0.000766712		0.22171	-0.47915		0.28856
Pv_Sal1_chr03	PVX_096295	hypothetical protein, conserved		0.00054122	0.00126616		0.000698037	0.00155838		-1.03476	-0.63687		0.17278
Pv_Sal1_chr03	PVX_096292	HAM1 domain containing protein		0.000877856	0.00224151		0.000797936	0.00170044		0.38453	0.93974		0.15981
Pv_Sal1_chr03	PVX_096289	hypothetical protein		0.000437637	0.000539694		0.000773492	0.00141287		-1.40085	-1.52308		0.62571
Pv_Sal1_chr03	PVX_096285	hypothetical protein, conserved		0.000415293	0.000688037		0.000431765	0.000998978		-0.1691	-1.03203		0.02863
Pv_Sal1_chr03	PVX_096280	hypothetical protein, conserved		0.000182482	0.000591916		0.000322524	0.00039275		-1.11173	0.87014		0.10206
Pv_Sal1_chr03	PVX_096275	hypothetical protein, conserved		0.000302466	0.000988283		0.000424522	0.00120624		-1.03446	-0.53364		0.05861
Pv_Sal1_chr03	PVX_096273	DEAD/DEAH box ATP-dependent RNA helicase, putative		0.00027198	0.000771278		0.000381734	0.00100718		-1.03446	-0.68321		0.05297
Pv_Sal1_chr03	PVX_096271	conserved Plasmodium protein, unknown function		0.0011569	0.00152389		0.00115017	0.00116718		0.02422	0.8488		0.23135
Pv_Sal1_chr03	PVX_096268	conserved Plasmodium membrane protein, unknown function		0.000504821	0.00142861		0.000642409	0.001369		-0.82229	0.12858		0.02536
Pv_Sal1_chr03	PVX_096265	40S ribosomal protein S5, putative		0.000681458	0.000448504		0.000528775	0.000321955		0.93158	0.67444		0.34919
Pv_Sal1_chr03	PVX_096260	hypothetical protein, conserved		0.000690608	0.00087587		0.00048824	0.00133774		1.33722	-0.93801		0.09373
Pv_Sal1_chr03	PVX_096255	hypothetical protein, conserved		0.00155272	0.000760533		0.00185905	0.00097022		-0.69795	-0.53262		0.27244
Pv_Sal1_chr03	PVX_096253	conserved Plasmodium protein, unknown function		0.00160277	0.000797505		0.00137811	0.00125864		0.52594	-0.72963		0.05524
Pv_Sal1_chr03	PVX_096252	conserved Plasmodium protein, unknown function		0.00227762	0.00205449		0.00244796	0.00327908		-0.27902	-1.05682		0.08389
Pv_Sal1_chr03	PVX_096250	PelOta protein homologue, putative		0.000416462	0.000758823		0.000529964	0.000806699		-0.69098	-0.13905		0.37396
Pv_Sal1_chr03	PVX_096245	rhoptry-associated leucine zipper-like protein 1, putative		0.0011292	0.00137247		0.00122072	0.00127416		-0.31755	0.2219		0.22034
Pv_Sal1_chr03	PVX_096240	hypothetical protein, conserved		0.000704547	0.000608217		0.000922939	0.000642229		-1.00226	-0.14017		0.18102
Pv_Sal1_chr03	PVX_096235	GTP-binding protein, putative		0	0.000410864		0	0.000858049		0	-1.28439		-0.02529
Pv_Sal1_chr03	PVX_096230	hypothetical protein, conserved		0	0.000292523		0	0.00044331		0	-0.58362		-0.00594
Pv_Sal1_chr03	PVX_096225	hypothetical protein, conserved		0.000672573	0.000704213		0.000722875	0.000792247		-0.27902	-0.30189		-0.00896
Pv_Sal1_chr03	PVX_096220	hypothetical protein, conserved		0.000661006	0.000263258		0.000500688	0.000304854		0.8198	-0.17586		0.10508
Pv_Sal1_chr03	PVX_096215	hypothetical protein, conserved		0	0.000395513		0	0.00103849		0	-1.6386		-0.03
Pv_Sal1_chr03	PVX_096210	hypothetical protein, conserved		0.000534949	0.000457139		0.000697486	0.000934293		-0.93443	-1.44524		0.17888
Pv_Sal1_chr03	PVX_096205	hypothetical protein, conserved		0.00217347	0.00248633		0.00193868	0.00196734		0.50103	0.73265		0.13234
Pv_Sal1_chr03	PVX_096200	hypothetical protein, conserved		0.000821693	0.00106614		0.000580914	0.0010611		1.33722	0.01169		0.14894
Pv_Sal1_chr03	PVX_096195	hypothetical protein, conserved		0.000942603	0.000524346		0.00102698	0.00100047		-0.32944	-1.2595		0.06077
Pv_Sal1_chr03	PVX_096185	hypothetical protein, conserved		0.000912104	0.000806896		0.000791386	0.000481851		0.54883	1.34338		0.38186
Pv_Sal1_chr03	PVX_096180	hypothetical protein		0.000554044	0.000812831		0.000560834	0.000975644		-0.05128	-0.51898		0.14898
Pv_Sal1_chr03	PVX_096175	dynactin subunit 5, putative		0.00206718	0.00106977		0.00290139	0.00117771		-1.18946	-0.20078		0.41193
Pv_Sal1_chr03	PVX_096170	hypothetical protein, conserved		0.000887982	0.00017126		0.00108653	0.000661558		-0.65748	-1.47591		0.77459
Pv_Sal1_chr03	PVX_096165	metallo-hydrolase/oxidoreductase, putative		0.000480055	0.000341123		0.000555359	0.000507212		-0.52059	-0.807		0.17043
Pv_Sal1_chr03	PVX_096155	hypothetical protein, conserved		0.000366067	0.000831025		0.000367767	0.00119425		-0.01912	-0.99439		0.09225
Pv_Sal1_chr03	PVX_096150	hypothetical protein, conserved		0.00102311	0.00106053		0.00119446	0.00127273		-0.66406	-0.53839		0.19693
Pv_Sal1_chr03	PVX_096145	Rab GTPase activator and protein kinase, putative		0.000362869	0.000420643		0.000365322	0.000711789		-0.02694	-1.23352		0.27087
Pv_Sal1_chr03	PVX_096140	hypothetical protein, conserved		0.000115674	0.0002302		0.000204445	0.000248961		-1.40085	-0.16509		0.36812
Pv_Sal1_chr03	PVX_096135	type 2A phosphatase-associated protein 42, putative		0.00100429	0.00272681		0.00116183	0.00247591		-0.52059	0.29929		0.07694
Pv_Sal1_chr03	PVX_096130	3-demethylubiquinone-9 3-methyltransferase, putative		0.000461504	0.000799622		0.000444916	0.000812689		0.1203	-0.03962		0.03872
Pv_Sal1_chr03	PVX_096125	mitochondrial import inner membrane translocase subunit TIM14, putative		0	0.000208871		0	0.000674693		0	-1.18469		-0.0401
Pv_Sal1_chr03	PVX_096120	hypothetical protein, conserved		0.000329104	0.000811968		0.000249285	0.000910693		0.8198	-0.26716		0.09636
Pv_Sal1_chr03	PVX_096115	protein kinase, putative		0.000674974	0.000771704		0.000722664	0.00103716		-0.30224	-0.83904		0.21247
Pv_Sal1_chr03	PVX_096110	hypothetical protein, conserved		0.000221697	0.000906524		0.000247474	0.00109243		-0.44939	-0.57963		0.1244
Pv_Sal1_chr03	PVX_096105	kelch domain-containing protein		0.000794584	0.000351495		0.00103601	0.000504635		-0.93443	-0.66476		0.29966
Pv_Sal1_chr03	PVX_096095	kinesin-19, putative		0.000183602	0.000399349		0.000256186	0.000655134		-1.1361	-1.22161		0.31758
Pv_Sal1_chr03	PVX_096090	exonuclease I, putative		0.000267243	0.000568233		0.000408749	0.000746625		-1.38818	-0.71347		0.09777
Pv_Sal1_chr03	PVX_096085	hypothetical protein, conserved		0.000348234	0.000888914		0.000316531	0.00105999		0.38453	-0.50783		0.12512
Pv_Sal1_chr03	PVX_096080	mago nashi domain containing protein		0.000884557	0.00106256		0.00086146	0.00122387		0.09646	-0.33792		0.23089
Pv_Sal1_chr03	PVX_096075	hypothetical protein, conserved		0.00056355	0.000344503		0.000484559	0.000442551		0.62589	-0.546		0.21873
Pv_Sal1_chr03	PVX_096071	conserved Plasmodium protein, unknown function		0	0.00106006		0	0.000871364		0	0.47437		0.07758
Pv_Sal1_chr03	PVX_096070	early transcribed membrane protein (ETRAMP)		0.000119546	0.000792313		0.000211289	0.000771885		-1.11173	0.06523		0.11607
Pv_Sal1_chr03	PVX_096065	Plasmodium exported protein, unknown function		0.000182149	0.000291694		0.000321936	0.000784069		-1.11173	-1.37561		0.01388
Pv_Sal1_chr03	PVX_096060	hypothetical protein		0.00380251	0.00476596		0.00390233	0.00475202		-0.11553	0.00932		0.06548
Pv_Sal1_chr03	PVX_096055	hypothetical protein		0.00329273	0.0060923		0.00328824	0.00414723		0.00625	1.51965		0.1601
Pv_Sal1_chr03	PVX_096050	hypothetical protein		0.000872201	0.000842773		0.000603218	0.00110185		1.43863	-0.57947		0.14578
Pv_Sal1_chr03	PVX_096045	hypothetical protein		0.00207833	0.00136065		0.00152584	0.0015484		1.30277	-0.28412		0.23967
Pv_Sal1_chr03	PVX_096040	hypothetical protein		0.00108402	0.000731756		0.00114955	0.00104989		-0.18393	-0.60344		-0.02183
Pv_Sal1_chr03	PVX_096035	hypothetical protein		0.00141557	0.00230236		0.00142967	0.00435242		-0.03786	-1.46482		0.25256
Pv_Sal1_chr03	PVX_096030	hypothetical protein		0.00228758	0.00515081		0.00259916	0.0042955		-0.50775	0.61514		0.09445
Pv_Sal1_chr03	PVX_096020	Plasmodium exported protein, unknown function		0.00035386	0.000786223		0.000450301	0.000822524		-0.69098	-0.10877		0.0508
Pv_Sal1_chr03	PVX_096015	Plasmodium exported protein, unknown function		0.000791079	0.000387109		0.000762645	0.000928703		0.1203	-1.27746		0.27619
Pv_Sal1_chr03	PVX_096010	Plasmodium exported protein, unknown function		0.00237965	0.00665237		0.00203822	0.00514134		0.70951	0.95228		0.33694
Pv_Sal1_chr03	PVX_096007	VIR protein, pseudogene		0.00862205	0.0477946		0.0102691	0.0325133		-0.78154	1.66809		0.14793
Pv_Sal1_chr03	PVX_096005	variable surface protein Vir15-related		0.00468085	0.0500632		0.00576608	0.0265599		-0.89203	3.12546		0.27611
Pv_Sal1_chr03	PVX_096004	VIR protein		0.00980903	0.0474485		0.0113226	0.02993		-0.64949	2.06817		0.31669
Pv_Sal1_chr03	PVX_096003	VIR protein		0.00586231	0.0507607		0.0052047	0.031954		0.60022	2.08983		0.27033
Pv_Sal1_chr03	PVX_096001	VIR protein		0.003688	0.0192463		0.00471029	0.0126451		-1.02607	1.81685		0.26577
Pv_Sal1_chr03	PVX_096001a	VIR protein		0.00635847	0.0194696		0.00722453	0.0174381		-0.57384	0.40713		0.19476
Pv_Sal1_chr03	PVX_096000	variable surface protein Vir4, putative		0.0087777	0.0480909		0.0101838	0.0337771		-0.66914	1.50125		0.15304
Pv_Sal1_chr03	PVX_095997	VIR protein, pseudogene		0.00166136	0.00224517		0.00178829	0.00266161		-0.31081	-0.49229		0.03275
Pv_Sal1_chr03	PVX_095995	variable surface protein Vir16/32-related		0.0112974	0.0249756		0.0102382	0.0142719		0.50141	2.6004		0.13367
Pv_Sal1_chr03	PVX_095990	VIR protein		0.00551925	0.010418		0.00490952	0.00615437		0.57748	2.28221		0.14841
Pv_Sal1_chr03	PVX_103145	variable surface protein Vir10, putative		0.010535	0.0126386		0.0126557	0.00983136		-0.80342	0.94482		0.6626
Pv_Sal1_chr03	PVX_103150	variable surface protein Vir18, putative		0.00828529	0.0536761		0.0104166	0.03378		-0.99766	2.09171		0.30238
Pv_Sal1_chr03	PVX_103155	variable surface protein Vir12-related		0.00924993	0.0374948		0.00868133	0.0208722		0.3177	2.806		0.45295
Pv_Sal1_chr03	PVX_103160	variable surface protein Vir10-like		0.0141711	0.027183		0.0131659	0.0136035		0.36803	3.39369		0.45297
Pv_Sal1_chr03	PVX_000000	Plasmodium exported protein, unknown function		0.00284423	0.00802994		0.00295981	0.00437663		-0.1654	2.53967		0.16551
Pv_Sal1_chr03	PVX_000005	Plasmodium exported protein, unknown function		0.000616784	0.000941804		0.00057712	0.00105417		0.22171	-0.2627		0.06734
Pv_Sal1_chr03	PVX_000010	Plasmodium exported protein, unknown function		0.000621679	0.00164574		0.000539398	0.00164212		0.54883	0.00659		0.09885
Pv_Sal1_chr03	PVX_000015	Pv-fam-d protein		0.000873824	0.00278398		0.000718954	0.00233467		0.77501	0.58038		0.02842
Pv_Sal1_chr03	PVX_000020	variable surface protein Vir9-like		0.00593969	0.0376415		0.00875507	0.0219891		-1.52762	2.47901		0.26418
Pv_Sal1_chr03	PVX_000025	hypothetical protein		0.0100251	0.0250216		0.01196	0.0246783		-0.75532	0.04751		0.07688
Pv_Sal1_chr03	PVX_105205	VIR protein		0.00838064	0.0604021		0.0096757	0.0366567		-0.6522	2.30439		0.22411
Pv_Sal1_chr03	PVX_105200	Pv-fam-c protein		0.00384815	0.0204841		0.00386022	0.0186351		-0.01431	0.34676		0.13463
Pv_Sal1_chr03	PVX_110295	variable surface protein Vir22-like		0.00713049	0.051776		0.00789195	0.0349772		-0.4695	1.71067		0.22406
Pv_Sal1_chr03	PVX_110300	variable surface protein Vir21, putative		0.0056937	0.0508094		0.00567446	0.0352954		0.01658	1.57229		0.23734
Pv_Sal1_chr04	PVX_106210	variable surface protein Vir6, putative		0.00651927	0.0137369		0.00743943	0.0140007		-0.59627	-0.06569		0.25217
Pv_Sal1_chr04	PVX_106215	VIR protein, pseudogene		0.00717274	0.0195081		0.00843951	0.0278669		-0.73436	-1.06714		0.20404
Pv_Sal1_chr04	PVX_106220	variable surface protein Vir12, putative		0.00850346	0.0308116		0.00843001	0.0193646		0.04243	2.08595		0.51293
Pv_Sal1_chr04	PVX_002480	variable surface protein Vir12/24-related		0.00689236	0.0387237		0.00759704	0.0339212		-0.45358	0.50516		0.16677
Pv_Sal1_chr04	PVX_002485	variable surface protein Vir12-related		0.00327758	0.0210871		0.00394155	0.0145085		-0.79641	1.5923		0.21711
Pv_Sal1_chr04	PVX_002490	variable surface protein Vir12-related		0.0100787	0.0457741		0.00905463	0.0348082		0.55304	1.12244		0.25233
Pv_Sal1_chr04	PVX_002495	variable surface protein Vir7-like		0.00613313	0.0460743		0.00608091	0.0294589		0.04071	1.99393		0.24335
Pv_Sal1_chr04	PVX_002500	tryptophan-rich antigen (Pv-fam-a)		0.00187696	0.00172228		0.00221159	0.00201986		-0.62597	-0.40026		0.03185
Pv_Sal1_chr04	PVX_002505	Plasmodium exported protein, unknown function		0.000804727	0.000325406		0.000933384	0.000649497		-0.58383	-1.32059		0.41572
Pv_Sal1_chr04	PVX_002507	Pv-fam-b protein		0.00179989	0.00337616		0.0013099	0.00296236		1.58441	0.44771		0.05178
Pv_Sal1_chr04	PVX_002510	Nucleosomal binding protein 1, putative		0.000600264	0.000774226		0.000795691	0.000847828		-0.94297	-0.22255		-0.00282
Pv_Sal1_chr04	PVX_002512	Plasmodium exported protein, unknown function		0.000552736	0.000491299		0.000358869	0.000437009		1.74286	0.27212		0.2901
Pv_Sal1_chr04	PVX_002515	Pv-fam-b protein		0.0023872	0.0044074		0.00258454	0.0045999		-0.34744	-0.13876		0.12306
Pv_Sal1_chr04	PVX_002520	Pv-fam-b protein		0.00184184	0.00430916		0.00191073	0.00329627		-0.14916	0.93491		0.06856
Pv_Sal1_chr04	PVX_002525	Pv-fam-b protein		0.00174359	0.00677966		0.00163147	0.0044701		0.2843	1.66243		0.37231
Pv_Sal1_chr04	PVX_002530	Pv-fam-b protein		0.000169779	5.6562e-05		0.000300073	0.000182705		-1.11173	-0.88974		0.06838
Pv_Sal1_chr04	PVX_002535	Pv-fam-b protein		0.000351673	0.000894959		0.00026638	0.000810954		0.8198	0.24271		0.18395
Pv_Sal1_chr04	PVX_002550	hypothetical protein, conserved		0.000383099	0.00135372		0.000481097	0.00131817		-0.92004	0.0915		0.1537
Pv_Sal1_chr04	PVX_002555	Plasmodium exported protein, unknown function		0.00087205	0.0012124		0.00095666	0.00116496		-0.33956	0.10778		0.13637
Pv_Sal1_chr04	PVX_002560	hypothetical protein		0	0.000661382		0	0.00283193		0	-1.31515		-0.04381
Pv_Sal1_chr04	PVX_002565	RAD protein (Pv-fam-e)		0.00117521	0.000842962		0.00101967	0.00165559		0.54883	-1.29903		0.1908
Pv_Sal1_chr04	PVX_002570	Plasmodium exported protein, unknown function		0.000402649	0.000809862		0.000304992	0.000742802		0.8198	0.19777		0.21651
Pv_Sal1_chr04	PVX_002575	replication factor C subunit 1, putative		0.000245324	0.000136569		0.000433592	0.000330002		-1.66706	-1.37341		0.01169
Pv_Sal1_chr04	PVX_002580	pseudouridine synthetase, putative		0.000365741	0.000554826		0.000465419	0.00056676		-0.69098	-0.04612		0.0469
Pv_Sal1_chr04	PVX_002585	ribosome associated membrane protein RAMP4, putative		0.00121648	0.000661511		0.00136271	0.000331884		-0.43027	1.70418		0.06375
Pv_Sal1_chr04	PVX_002595	hypothetical protein, conserved		0.00046729	0		0.000825902	0		-1.11173	0		0.23882
Pv_Sal1_chr04	PVX_002590	40S ribosomal protein S30, putative		0.00161128	0.00026721		0.00177989	0.000866977		-0.37985	-1.5154		0.34945
Pv_Sal1_chr04	PVX_002600	hypothetical protein, conserved		0.000293947	0.000999444		0.000374059	0.00125264		-0.69098	-0.572		0.07067
Pv_Sal1_chr04	PVX_002605	nuclear protein SkiP, putative		0.000323376	0.000655215		0.000411509	0.000876944		-0.69098	-0.64822		0.00461
Pv_Sal1_chr04	PVX_002610	hypothetical protein, conserved		0.000490222	0.00117384		0.000516038	0.00153609		-0.21905	-0.79015		0.13549
Pv_Sal1_chr04	PVX_002615	small nuclear ribonucleoprotein Sm D2, putative		0.00077918	0.00057216		0.000991545	0.00105651		-0.82229	-1.17532		0.02487
Pv_Sal1_chr04	PVX_002620	DEAD/DEAH box helicase, putative		0.00112552	0.000141513		0.00109168	0.000398815		0.12431	-1.28483		0.55227
Pv_Sal1_chr04	PVX_002625	rRNA methylase, putative		0.000129366	0.000270679		0.000228646	0.000696078		-1.11173	-1.43195		0.00485
Pv_Sal1_chr04	PVX_002630	hypothetical protein		0.000413033	0.000516562		0.000518688	0.00100008		-0.8427	-1.49363		0.11666
Pv_Sal1_chr04	PVX_002635	hypothetical protein		0	0.000232215		0	0.000433343		0	-0.92431		-0.00382
Pv_Sal1_chr04	PVX_002640	replication factor C subunit 2, putative		0.000963266	0.000134335		0.00106901	0.000433925		-0.35591	-1.18469		0.47909
Pv_Sal1_chr04	PVX_002645	hypothetical protein, conserved		0.000514836	0.00121765		0.000595595	0.00108792		-0.52059	0.34296		0.1391
Pv_Sal1_chr04	PVX_002650	40S ribosomal protein S26, putative		0.00100659	0.000738548		0.00123166	0.000499947		-0.65748	0.81888		0.02354
Pv_Sal1_chr04	PVX_002655	hypothetical protein, conserved		0.000279309	0.000104682		0.000277679	0.000338141		0.01499	-1.18469		0.79505
Pv_Sal1_chr04	PVX_002660	hypothetical protein, conserved		0.00053185	0.000525466		0.000524654	0.000838547		0.05917	-1.1682		0.03831
Pv_Sal1_chr04	PVX_002665	calcium-dependent protein kinase 1, putative		0.000575933	0.000567209		0.000563773	0.000772346		0.08282	-0.7216		0.30995
Pv_Sal1_chr04	PVX_002670	hypothetical protein, conserved		0	6.77134e-05		0	0.000218727		0	-0.88974		-0.0401
Pv_Sal1_chr04	PVX_002675	AP-2 complex subunit sigma, putative		0.00116584	0.000717109		0.000756929	0.000460872		1.74286	0.95401		0.2652
Pv_Sal1_chr04	PVX_002680	hypothetical protein, conserved		0.000461687	0.000726508		0.00044241	0.00102361		0.17473	-0.89668		0.20749
Pv_Sal1_chr04	PVX_002685	ATP synthase alpha chain, putative		0	0.000133867		0	0.000254105		0	-0.81193		-0.02238
Pv_Sal1_chr04	PVX_002690	hypothetical protein, conserved		0.000558716	0.000927848		0.000529012	0.00090188		0.22514	0.08504		0.16423
Pv_Sal1_chr04	PVX_002695	hypothetical protein, conserved		0.00138889	0.0004145		0.000930226	0.000566387		1.89304	-0.58743		0.4095
Pv_Sal1_chr04	PVX_002700	hypothetical protein, conserved		0	7.72334e-05		0	0.00024949		0	-1.37496		-0.0401
Pv_Sal1_chr04	PVX_002705	autophagy-related protein 11, putative		0.000520113	0.00131585		0.000533765	0.00154372		-0.11035	-0.48943		0.05306
Pv_Sal1_chr04	PVX_002710	hypothetical protein, conserved		0.00161209	0.00251212		0.00178078	0.00184325		-0.41988	1.10404		0.35901
Pv_Sal1_chr04	PVX_002715	hypothetical protein, conserved		0.000492669	0.00064787		0.000452124	0.00105526		0.37099	-1.22099		-0.01785
Pv_Sal1_chr04	PVX_002720	vacuolar protein sorting-associated protein 45, putative		9.31532e-05	7.56777e-05		0.000164642	0.000200491		-1.11173	-1.0682		0.02948
Pv_Sal1_chr04	PVX_002725	hypothetical protein, conserved		0.000502404	0.000460538		0.000487298	0.00106812		0.12431	-1.74459		0.4546
Pv_Sal1_chr04	PVX_002730	hypothetical protein, conserved		0.000813012	0.000615817		0.000862161	0.000262472		-0.18393	1.73483		0.00763
Pv_Sal1_chr04	PVX_002735	hypothetical protein		0.000719849	0.000710941		0.000789692	0.000901538		-0.38158	-0.6313		0.1392
Pv_Sal1_chr04	PVX_002740	DEAD/DEAH helicase, putative		0.000613217	0.000505498		0.000582349	0.000664828		0.22868	-0.71564		0.10374
Pv_Sal1_chr04	PVX_002745	palmitoyltransferase, putative		0.000519431	0.000672133		0.000600911	0.000823223		-0.52059	-0.49863		0.08953
Pv_Sal1_chr04	PVX_002750	origin recognition complex subunit 5, putative		0.000831323	0.00108474		0.000710953	0.000865757		0.67889	0.70249		0.20613
Pv_Sal1_chr04	PVX_002755	DNA-directed RNA polymerase II subunit RPB2, putative		0.000116641	0.000209093		0.00014843	0.000406686		-0.69098	-1.32		0.04882
Pv_Sal1_chr04	PVX_002760	hypothetical protein, conserved		0.00160472	0.00150654		0.00129245	0.00196734		0.92759	-0.6505		0.34973
Pv_Sal1_chr04	PVX_002765	hypothetical protein, conserved		0.000238706	0.000615248		0.000180811	0.000880725		0.8198	-0.79775		0.01542
Pv_Sal1_chr04	PVX_002770	hypothetical protein, conserved		0.000312215	0.000303335		0.000438205	0.000444684		-1.03446	-0.74478		0.13021
Pv_Sal1_chr04	PVX_002775	hypothetical protein, conserved		0.000792525	0		0.00100852	0		-0.69098	0		0.37947
Pv_Sal1_chr04	PVX_002780	RING zinc finger protein, putative		0.000595343	0.000839495		0.000728461	0.000776193		-0.70161	0.20908		0.09647
Pv_Sal1_chr04	PVX_002785	ATP-dependent acyl-CoA synthetase, putative		0.000778485	0.00212616		0.000643286	0.00186047		0.80691	0.44117		0.35658
Pv_Sal1_chr04	PVX_002790	rhoptry neck protein 6, putative		0.000339077	0.000596382		0.000404523	0.000862058		-0.66931	-0.96429		0.15121
Pv_Sal1_chr04	PVX_002795	hypothetical protein, conserved		0.000308259	0.000859377		0.000365927	0.00124769		-0.63193	-1.00503		0.1571
Pv_Sal1_chr04	PVX_002800	hypothetical protein, conserved		0.000439869	0.000419715		0.000419817	0.000681638		0.17186	-1.01695		0.09061
Pv_Sal1_chr04	PVX_002805	calcium-dependent protein kinase 4, putative		0.000485983	0.000925094		0.000510501	0.00133213		-0.20343	-0.99319		0.04673
Pv_Sal1_chr04	PVX_002810	hypothetical protein, conserved		0.000220264	7.33811e-05		0.000389302	0.000237034		-1.11173	-0.88974		0.06838
Pv_Sal1_chr04	PVX_002815	hypothetical protein, conserved		0.000652382	0.00093304		0.000656793	0.00103974		-0.02694	-0.29935		0.1422
Pv_Sal1_chr04	PVX_002820	hypothetical protein		0.000540623	0.000695222		0.000573309	0.00119681		-0.24147	-1.33186		0.26237
Pv_Sal1_chr04	PVX_002825	50S ribosomal protein L13, putative		0	7.85731e-05		0	0.000253805		0	-0.88974		-0.0401
Pv_Sal1_chr04	PVX_002830	protein transport protein SEC31, putative		0.000378891	0.000488885		0.000363071	0.00066319		0.17473	-0.78483		0.22684
Pv_Sal1_chr04	PVX_002835	T-complex protein 1 subunit theta, putative		0.000968249	0.00117989		0.00120798	0.000735505		-0.85623	1.59902		0.10881
Pv_Sal1_chr04	PVX_002840	hypothetical protein, conserved		0.000871977	0.00158205		0.000735553	0.00166347		0.78559	-0.15687		0.23278
Pv_Sal1_chr04	PVX_002845	hypothetical protein, conserved		0.000334548	0.000352486		0.000322524	0.000589125		0.1203	-0.98993		0.1166
Pv_Sal1_chr04	PVX_002850	hypothetical protein, conserved		0.00122411	0.00102031		0.00149782	0.000911979		-0.65748	0.23657		0.18572
Pv_Sal1_chr04	PVX_002855	hypothetical protein, conserved		0.000328498	0.00105569		0.000334424	0.00114537		-0.07645	-0.26271		0.265
Pv_Sal1_chr04	PVX_002860	hypothetical protein, conserved		0.0008186	0.000707888		0.000694471	0.000951397		0.68623	-0.69537		0.15046
Pv_Sal1_chr04	PVX_002865	serine/threonine protein kinase, putative		0.000575774	0.000466552		0.000654199	0.00092942		-0.4313	-1.27677		0.13522
Pv_Sal1_chr04	PVX_002867	conserved Plasmodium protein, unknown function		0	0.000132276		0	0.000566387		0	-1.31515		-0.04381
Pv_Sal1_chr04	PVX_002870	hypothetical protein, conserved		0.000734614	0.000579628		0.000486895	0.00118582		1.30268	-1.11982		0.15541
Pv_Sal1_chr04	PVX_002875	protein SIS1, putative		0.000967635	0.000139535		0.000796139	0.000161582		0.77501	-0.17586		0.55155
Pv_Sal1_chr04	PVX_002880	hypothetical protein, conserved		0	0.000655802		0	0.000590472		0	0.18986		0.16164
Pv_Sal1_chr04	PVX_002885	Leu/Phe-tRNA protein transferase, putative		0.00032077	0.000449944		0.000566938	0.00120817		-1.40085	-1.60894		-0.01766
Pv_Sal1_chr04	PVX_002890	hypothetical protein, conserved		0.000564755	0.000744463		0.000544452	0.000828753		0.14316	-0.28247		0.28382
Pv_Sal1_chr04	PVX_002895	SRR1-like protein		0.00074544	0.000608296		0.000640954	0.000585386		0.52594	0.07794		0.13978
Pv_Sal1_chr04	PVX_002900	secreted protein with altered thrombospondin repeat domain, putative		0.00151773	0.00185524		0.001081	0.00197456		1.45356	-0.16418		0.01379
Pv_Sal1_chr04	PVX_002905	hypothetical protein, conserved		0.00031687	0.000973761		0.000375682	0.00102934		-0.70708	-0.18319		0.24145
Pv_Sal1_chr04	PVX_002910	hypothetical protein, conserved		0.000544201	0.000722307		0.000553237	0.000792587		-0.07595	-0.29513		0.15765
Pv_Sal1_chr04	PVX_002915	eukaryotic peptide chain release factor subunit 1, putative		0.000124069	0.000603306		0.000219284	0.000667578		-1.11173	-0.22558		0.19718
Pv_Sal1_chr04	PVX_002920	50S ribosomal protein L7/L12, putative		0.000246914	0.000733815		0.000436402	0.000531425		-1.40085	0.83425		0.12311
Pv_Sal1_chr04	PVX_002925	hypothetical protein, conserved		0.000332986	0.000808626		0.000367831	0.000851054		-0.37985	-0.15402		0.113
Pv_Sal1_chr04	PVX_002930	GDP-fucose transporter, putative		0.00045241	0.000847174		0.00057571	0.0010516		-0.69098	-0.47908		-0.00672
Pv_Sal1_chr04	PVX_002935	hypothetical protein, conserved		0.000687143	0.000352047		0.000874424	0.000665514		-0.82229	-1.10363		0.03995
Pv_Sal1_chr04	PVX_002940	asparagine--tRNA ligase, putative		0.000620804	0.000815034		0.000604594	0.00122706		0.09646	-0.93256		0.0116
Pv_Sal1_chr04	PVX_002945	tyrosine kinase-like protein, putative		0.00016985	0.000249045		0.000112575	0.000411262		1.30268	-0.97208		-0.04299
Pv_Sal1_chr04	PVX_002950	hypothetical protein, conserved		0	0.000107468		0	0.00034714		0	-0.88974		-0.0401
Pv_Sal1_chr04	PVX_002955	hypothetical protein, conserved		0.000268795	0.00027037		0.000261777	0.000425035		0.09646	-0.96305		0.00388
Pv_Sal1_chr04	PVX_002960	beta-ketoacyl-acyl carrier protein synthase III precursor, putative		0.000482008	0.000583141		0.000396581	0.000804888		0.77501	-0.76514		0.29997
Pv_Sal1_chr04	PVX_002965	ubiquinol-cytochrome-c reductase complex assembly factor 1, putative		0.000411151	8.86191e-05		0.000478546	0.000291372		-0.50669	-1.38578		0.69005
Pv_Sal1_chr04	PVX_002970	ras-related protein Rab-5A, putative		0.000702351	0.000465499		0.000446885	0.000272095		1.46364	0.91597		0.10473
Pv_Sal1_chr04	PVX_002975	hypothetical protein, conserved		6.05144e-05	0.000389755		0.000106955	0.00078146		-1.11173	-1.44161		0.40831
Pv_Sal1_chr04	PVX_003995	hypothetical protein, conserved		0.000434783	0.000637815		0.000768448	0.000701827		-1.40085	-0.18163		-0.0053
Pv_Sal1_chr04	PVX_003990	hypothetical protein, conserved		0.00152307	0.0011303		0.00175137	0.000888634		-0.53927	0.6372		0.12876
Pv_Sal1_chr04	PVX_003985	syntaxin, putative		0.000394014	0.000179064		0.000501399	0.000305287		-0.69098	-0.70942		0.01236
Pv_Sal1_chr04	PVX_003980	hypothetical protein, conserved		9.13242e-05	0.000534283		0.000161409	0.000491386		-1.11173	0.20454		0.0447
Pv_Sal1_chr04	PVX_003975	hypothetical protein, conserved		0.000536922	0.000367152		0.000602875	0.000672967		-0.45258	-1.28596		0.07285
Pv_Sal1_chr04	PVX_003970	50S ribosomal protein L33, putative		0.000752497	0.00123199		0.000748119	0.00113877		0.01889	0.19181		0.05448
Pv_Sal1_chr04	PVX_003965	monocarboxylate transporter, putative		0	8.39295e-05		0	0.000140488		0	-0.5188		-0.01748
Pv_Sal1_chr04	PVX_003960	hypothetical protein, conserved		0.000332438	0.000774955		0.00030508	0.000804935		0.37099	-0.11937		0.12321
Pv_Sal1_chr04	PVX_003955	60S ribosomal protein L37a, putative		0.000618712	0.000307819		0.000410077	0.000998733		1.30268	-1.5154		0.2618
Pv_Sal1_chr04	PVX_003950	transport protein SEC61 gamma subunit, putative		0.00439069	0.00063629		0.00285069	0.000867851		1.74286	-0.34383		0.54058
Pv_Sal1_chr04	PVX_003945	ATP-dependent RNA helicase UAP56, putative		0.000177699	0.00131742		0.00031407	0.000860526		-1.40085	1.4425		0.12226
Pv_Sal1_chr04	PVX_003940	RING zinc finger protein, putative		0.000330887	0.000156641		0.000421067	0.00051275		-0.69098	-1.52134		0.11334
Pv_Sal1_chr04	PVX_003935	amine transporter, putative		0.000415369	0.000832853		0.000629258	0.00067049		-1.46649	0.71518		0.27072
Pv_Sal1_chr04	PVX_003930	hypothetical protein		0.000405954	0.000460284		0.000717495	0.000582482		-1.56222	-0.45954		0.0326
Pv_Sal1_chr04	PVX_003925	hypothetical protein, conserved		0.00131102	0.00121831		0.00147902	0.0015309		-0.50348	-0.62126		0.12995
Pv_Sal1_chr04	PVX_003920	2C-methyl-D-erythritol 2,4-cyclodiphosphate synthase, putative		0.00110212	0.000506366		0.00107334	0.000435682		0.09646	0.27839		0.05743
Pv_Sal1_chr04	PVX_003915	hypothetical protein, conserved		0.000165762	0.000694807		0.000164795	0.000702373		0.01499	-0.02762		0.12931
Pv_Sal1_chr04	PVX_003910	phospholipase A2, putative		0.0004004	0.000672589		0.000415377	0.000843036		-0.12972	-0.56151		0.03292
Pv_Sal1_chr04	PVX_003905	6-cysteine protein		0.000673728	0.000772137		0.000685881	0.000913528		-0.08203	-0.50987		0.23586
Pv_Sal1_chr04	PVX_003900	6-cysteine protein		0.000130385	0.000556228		0.000159539	0.00077711		-0.65748	-0.90326		0.35182
Pv_Sal1_chr04	PVX_003895	hypothetical protein, conserved		0.00167522	0.00101425		0.00163147	0.000662237		0.09646	0.91207		0.02304
Pv_Sal1_chr04	PVX_003890	hypothetical protein, conserved		0.000178094	0.00041687		0.000314769	0.000766615		-1.40085	-1.2074		0.0201
Pv_Sal1_chr04	PVX_003885	ribosome-recycling factor, putative		0.000450725	0.000201162		0.000434525	0.000529138		0.1203	-1.35776		0.4779
Pv_Sal1_chr04	PVX_003880	acyl carrier protein, putative		0	0.000186404		0	0.00035752		0	-0.82125		-0.01584
Pv_Sal1_chr04	PVX_003875	hypothetical protein		0.000249377	0.000588828		0.000440756	0.00120763		-1.40085	-1.39214		0.02622
Pv_Sal1_chr04	PVX_003870	hypothetical protein, conserved		0.000820608	0.00080893		0.000738866	0.0007123		0.49969	0.4191		0.35209
Pv_Sal1_chr04	PVX_003865	hypothetical protein, conserved		0.000475316	0.00123077		0.000545623	0.00132886		-0.54579	-0.23836		0.09342
Pv_Sal1_chr04	PVX_003860	KRR1 small subunit processome component, putative		0	0.000142077		0	0.00023782		0	-0.5188		-0.01748
Pv_Sal1_chr04	PVX_003855	hypothetical protein, conserved		0.000680138	0.00114844		0.000832221	0.00133013		-0.84595	-0.45621		0.095
Pv_Sal1_chr04	PVX_003850	serine-repeat antigen 2 (SERA)		0.000247762	0.000650952		0.000303161	0.00104599		-0.65748	-1.14905		0.43816
Pv_Sal1_chr04	PVX_003845	serine-repeat antigen 4 (SERA)		0.00147549	0.00303187		0.00185071	0.00240735		-0.95852	0.87295		0.33637
Pv_Sal1_chr04	PVX_003840	serine-repeat antigen 3 (SERA)		0.00504129	0.0300189		0.00566515	0.0217665		-0.54022	1.35248		0.24336
Pv_Sal1_chr04	PVX_003835	serine-repeat antigen 1 (SERA)		0.00500294	0.021567		0.00551737	0.0137222		-0.45758	2.02982		0.27123
Pv_Sal1_chr04	PVX_003830	serine-repeat antigen 5 (SERA)		0.00741546	0.0260406		0.00749236	0.0190078		-0.05066	1.31837		0.16496
Pv_Sal1_chr04	PVX_003825	serine-repeat antigen 4 (SERA)		0.00342474	0.0155742		0.00358773	0.0127044		-0.22016	0.80105		0.14474
Pv_Sal1_chr04	PVX_003820	serine-repeat antigen 4 (SERA), putative		0.00336237	0.0187868		0.00398705	0.0137959		-0.76124	1.28388		0.22932
Pv_Sal1_chr04	PVX_003815	serine-repeat antigen (SERA), truncated, putative		0.00302469	0.00497272		0.00245476	0.00358712		1.02909	1.22752		0.13877
Pv_Sal1_chr04	PVX_003810	serine-repeat antigen 5 (SERA), putative		0.00334448	0.0140047		0.00334964	0.00965763		-0.00744	1.58739		0.20258
Pv_Sal1_chr04	PVX_003805	serine-repeat antigen (SERA), putative		0.00300162	0.0153253		0.003165	0.0119479		-0.24943	1.00214		0.28574
Pv_Sal1_chr04	PVX_003800	serine-repeat antigen (SERA)		0.000413122	0.000746299		0.000490408	0.00107494		-0.63193	-0.93767		0.2083
Pv_Sal1_chr04	PVX_003795	serine-repeat antigen (SERA)		0.00120464	0.00163531		0.00156613	0.00196324		-1.07328	-0.55026		0.09807
Pv_Sal1_chr04	PVX_003790	serine-repeat antigen (SERA), putative		0.000471499	0.00126405		0.00073771	0.00119779		-1.49289	0.16682		0.4428
Pv_Sal1_chr04	PVX_003785	iron-sulfur cluster assembly accessory protein, putative		0	0.000119623		0	0.000386404		0	-0.88974		-0.0401
Pv_Sal1_chr04	PVX_003780	hypothetical protein, conserved		0.000537142	0.000771209		0.000453104	0.0010247		0.78559	-0.79292		0.2438
Pv_Sal1_chr04	PVX_003775	merozoite surface protein 4, putative		0.00061185	0.000569009		0.000778604	0.000948137		-0.69098	-0.87593		0.11919
Pv_Sal1_chr04	PVX_003770	merozoite surface protein 5		0.0045807	0.0204479		0.00484227	0.0137588		-0.25468	1.69258		0.20072
Pv_Sal1_chr04	PVX_003765	adenylosuccinate lyase		0.0007333	0.00106661		0.00076073	0.00138956		-0.12972	-0.63143		0.18302
Pv_Sal1_chr04	PVX_003760	transcription factor, putative		0	0.000734743		0	0.000409956		0	1.02095		0.11901
Pv_Sal1_chr04	PVX_003755	hypothetical protein, conserved		0.00068229	0.000450408		0.000759718	0.00046257		-0.43167	-0.06741		0.38054
Pv_Sal1_chr04	PVX_003750	pentafunctional AROM polypeptide, putative		0.000361916	0.00074541		0.000377504	0.00080448		-0.17816	-0.23711		0.27914
Pv_Sal1_chr04	PVX_003745	pantothenate transporter, putative		0.00057863	0.000409442		0.000657444	0.000533731		-0.4313	-0.5101		0.10182
Pv_Sal1_chr04	PVX_003740	cysteine desulfuration protein SufE, putative		0.000791766	7.77435e-05		0.000559756	0.000170409		1.33722	-0.70077		0.7447
Pv_Sal1_chr04	PVX_003735	DNA repair protein RAD2, putative		0.000527783	0.000801393		0.000479736	0.000778926		0.41434	0.08698		0.14835
Pv_Sal1_chr04	PVX_003730	26S proteasome regulatory subunit RPN1, putative		0.000278422	0.000423898		0.000246046	0.00044943		0.47343	-0.15434		0.18632
Pv_Sal1_chr04	PVX_003725	PH domain containing protein		0.00138202	0.000604693		0.00124907	0.00076052		0.42681	-0.48009		0.19351
Pv_Sal1_chr04	PVX_003720	hypothetical protein, conserved		0.00116222	0.00156149		0.000890953	0.00122057		1.16896	0.75884		0.16653
Pv_Sal1_chr04	PVX_003715	hypothetical protein, conserved		0.00105976	0.000139646		0.00104273	0.000211629		0.06757	-0.58362		0.78119
Pv_Sal1_chr04	PVX_003710	hypothetical protein		0	0.000211616		0	0.000463851		0	-0.70077		-0.02887
Pv_Sal1_chr04	PVX_003705	DNA-directed RNA polymerase II 16 kDa subunit, putative		0.00097366	0.000887229		0.000911046	0.000554709		0.22171	1.02856		0.02297
Pv_Sal1_chr04	PVX_003700	hypothetical protein, conserved		0.000732472	0.000567985		0.000751698	0.000915373		-0.0982	-1.00437		0.11378
Pv_Sal1_chr04	PVX_003695	hypothetical protein, conserved		0.000980393	0.00160463		0.000904056	0.00158255		0.3643	0.04412		0.23331
Pv_Sal1_chr04	PVX_003690	hypothetical protein, conserved		0.00158838	0.00192882		0.00168441	0.00219769		-0.24147	-0.36533		0.11225
Pv_Sal1_chr04	PVX_003685	hypothetical protein		0.000611622	0.000906451		0.000682734	0.00103924		-0.3999	-0.35487		0.16569
Pv_Sal1_chr04	PVX_003680	hypothetical protein		0.00170696	0.000385358		0.00151783	0.000616108		0.5456	-0.923		0.43875
Pv_Sal1_chr04	PVX_003675	ubiquinone biosynthesis methyltransferase, putative		0.000397396	0.000654685		0.000505702	0.000615814		-0.69098	0.13828		0.06604
Pv_Sal1_chr04	PVX_003670	3'-5' exonuclease domain containing protein		0.00114801	0.00140959		0.0010435	0.00142955		0.38453	-0.03794		0.06695
Pv_Sal1_chr04	PVX_003665	hexose transporter		0.00299145	0.00529109		0.00281288	0.00328264		0.28673	1.93507		0.26304
Pv_Sal1_chr04	PVX_003660	5'-3' exoribonuclease, putative		0.000499848	0.000685504		0.000478978	0.000758253		0.17473	-0.27985		0.13354
Pv_Sal1_chr04	PVX_003655	aspartate aminotransferase, mitochondrial precursor, putative		0.000775695	0.000149606		0.000685493	0.000417376		0.47343	-1.27762		0.62254
Pv_Sal1_chr04	PVX_003650	dynein light polypeptide 4, axonemal, putative		0.00156494	0.000537311		0.00135782	0.000826736		0.54883	-0.69718		0.28919
Pv_Sal1_chr04	PVX_003645	hypothetical protein, conserved		0.000822178	0.000660444		0.000747327	0.00102381		0.38453	-0.96424		0.32943
Pv_Sal1_chr04	PVX_003640	hypothetical protein, conserved		0.000457915	0.00108673		0.000642701	0.000913085		-1.03446	0.48755		0.05092
Pv_Sal1_chr04	PVX_003635	hypothetical protein, conserved		0.000493499	0.00129279		0.000564073	0.00120207		-0.56511	0.25208		0.27238
Pv_Sal1_chr04	PVX_003630	hypothetical protein, conserved		0.000188249	0.00105574		0.000142592	0.0013023		0.8198	-0.56535		0.08754
Pv_Sal1_chr04	PVX_003625	5'-3' exonuclease, N-terminal resolvase-like domain, putative		0.000507715	0.00111139		0.00062124	0.00151302		-0.65748	-0.76345		0.05643
Pv_Sal1_chr04	PVX_003620	hypothetical protein, conserved		0.000453514	0.00041102		0.000487432	0.00053421		-0.27902	-0.62651		0.20299
Pv_Sal1_chr04	PVX_003615	hypothetical protein, conserved		0.000402108	0.00045537		0.000564373	0.000458173		-1.03446	-0.01341		0.18954
Pv_Sal1_chr04	PVX_003610	hypothetical protein, conserved		0.00168722	0.00111354		0.0018351	0.00111734		-0.34767	-0.00901		0.17384
Pv_Sal1_chr04	PVX_003607	tRNA Glutamine		0.00657282	0.00464268		0.00497868	0.00303137		0.8198	0.685		-0.03269
Pv_Sal1_chr04	PVX_003605	hypothetical protein, conserved		0.000525059	0.00067665		0.000491294	0.000598268		0.22171	0.28699		0.36367
Pv_Sal1_chr04	PVX_003600	ERCC1 nucleotide excision repair protein, putative		0.000516052	0.000478418		0.000513042	0.000624752		0.01499	-0.4019		-0.05071
Pv_Sal1_chr04	PVX_003595	hypothetical protein, conserved		0.000529983	0.00040325		0.000588163	0.000835602		-0.35591	-1.32649		0.53497
Pv_Sal1_chr04	PVX_003590	serine/threonine-specific protein kinase, putative		0.000247417	0.000587662		0.000277157	0.000978765		-0.43027	-1.29474		0.31509
Pv_Sal1_chr04	PVX_003585	repetitive organellar protein, putative		0.000414029	0.000475563		0.000443282	0.000501246		-0.27951	-0.14946		0.1864
Pv_Sal1_chr04	PVX_003580	palmitoyltransferase, putative		0.00109851	0.000666358		0.00160311	0.000780869		-1.39515	-0.38811		0.11186
Pv_Sal1_chr04	PVX_003578	conserved Plasmodium protein, unknown function		0.00019084	6.35782e-05		0.000337296	0.000205369		-1.11173	-0.88974		0.90509
Pv_Sal1_chr04	PVX_003575	octaprenyl pyrophosphate synthase, putative		0	0.000178916		0	0.000411786		0	-1.1262		0.00185
Pv_Sal1_chr04	PVX_003570	hypothetical protein, conserved		0.000689767	0.000727895		0.00059538	0.00088038		0.67147	-0.52697		0.07272
Pv_Sal1_chr04	PVX_003565	early transcribed membrane protein (ETRAMP)		0.0016318	0.00130936		0.00141583	0.000862057		0.54883	1.03333		0.35649
Pv_Sal1_chr04	PVX_003560	hypothetical protein		0.000415187	0.00152769		0.000314489	0.000957416		0.8198	1.39563		0.24318
Pv_Sal1_chr04	PVX_003555	Plasmodium exported protein, unknown function		0.000605133	0.000236366		0.000571829	0.000290142		0.24095	-0.43428		0.3199
Pv_Sal1_chr04	PVX_003550	Plasmodium exported protein, unknown function		0.00083094	0.000846136		0.00101674	0.000619061		-0.65748	0.73049		0.41769
Pv_Sal1_chr04	PVX_003545	Plasmodium exported protein, unknown function		0.000827362	0.00113887		0.000741449	0.000902893		0.44487	0.6917		0.0652
Pv_Sal1_chr04	PVX_003540	Plasmodium exported protein (PHISTc), unknown function		0	0.000389633		0	0.000422843		0	-0.1564		0.0309
Pv_Sal1_chr04	PVX_003535	Phist protein (Pf-fam-b)		0.000912869	0.00129934		0.00108365	0.00145156		-0.63193	-0.29676		0.22321
Pv_Sal1_chr04	PVX_003530	hypothetical protein		0.00133482	0.00194255		0.0011796	0.00167585		0.47343	0.40799		0.04383
Pv_Sal1_chr04	PVX_003525	Plasmodium exported protein, unknown function		0.000727963	0.000556245		0.000862311	0.000750051		-0.71356	-0.80357		0.26531
Pv_Sal1_chr04	PVX_003520	knob-associated histidine-rich protein, putative		0.000127714	0.00086735		0.000225725	0.000824625		-1.11173	0.12769		0.13475
Pv_Sal1_chr04	PVX_003515	Phist protein (Pf-fam-b)		0.00026936	0.000109414		0.000476075	0.000289868		-1.40085	-1.0682		0.80714
Pv_Sal1_chr04	PVX_003510	variable surface protein Vir24-related		0.00733144	0.0411435		0.00805666	0.0247726		-0.437	2.34019		0.21943
Pv_Sal1_chr04	PVX_003505	variable surface protein Vir24-related		0.00317665	0.022732		0.00284518	0.0113642		0.55461	3.52899		0.22724
Pv_Sal1_chr04	PVX_003500	VIR protein		0.000785822	0.00207539		0.00116278	0.00230095		-1.24468	-0.28594		0.32452
Pv_Sal1_chr04	PVX_003495	variable surface protein Vir22/24-related		0.00407526	0.0386551		0.00496469	0.0242692		-0.86562	2.10877		0.25051
Pv_Sal1_chr04	PVX_003490	VIR protein		0.00805822	0.0447803		0.00767956	0.0309432		0.24272	1.59796		0.16481
Pv_Sal1_chr04	PVX_003487	Plasmodium exported protein, unknown function		0	0.00436532		0	0.0030509		0	1.21919		0.45875
Pv_Sal1_chr04	PVX_003485	variable surface protein Vir4, putative		0.00920417	0.0481044		0.0097067	0.0326699		-0.25041	1.67259		0.20041
Pv_Sal1_chr04	PVX_003475	hypothetical protein, conserved		0.00120963	0.00384599		0.00127775	0.00288312		-0.2479	1.14228		0.69424
Pv_Sal1_chr05	PVX_088775	VIR protein		0.01151	0.0551849		0.00906374	0.0369749		1.29596	1.74388		0.22408
Pv_Sal1_chr05	PVX_088780	variable surface protein Vir24-related		0.00591809	0.0361537		0.00727337	0.0232815		-0.90033	1.95479		0.18816
Pv_Sal1_chr05	PVX_088790	variable surface protein Vir21-like		0.00484613	0.0277148		0.00568772	0.0141471		-0.72192	3.3933		0.2844
Pv_Sal1_chr05	PVX_088795	VIR protein		0.00634725	0.0249357		0.00719619	0.015269		-0.56872	2.21475		0.26447
Pv_Sal1_chr05	PVX_088797	VIR protein		0.00788377	0.0211092		0.00909288	0.0140717		-0.63169	1.70787		0.23275
Pv_Sal1_chr05	PVX_088798	VIR protein		0.00165226	0.00225329		0.00241123	0.00499162		-1.39515	-1.80289		0.01574
Pv_Sal1_chr05	PVX_088800	variable surface protein Vir4-related		0.0114453	0.0386528		0.0101144	0.0279495		0.63827	1.35299		0.14441
Pv_Sal1_chr05	PVX_088805	variable surface protein Vir22/24-like		0.00382086	0.0179392		0.00487108	0.0108524		-1.04988	2.30295		0.18428
Pv_Sal1_chr05	PVX_088810	tryptophan-rich antigen (Pv-fam-a)		0.000749663	0.000814008		0.000851773	0.00103724		-0.4313	-0.53039		0.03853
Pv_Sal1_chr05	PVX_088815	PST-A protein		0.00189293	0.00171654		0.00125461	0.00114584		1.95339	1.22746		-0.04429
Pv_Sal1_chr05	PVX_088820	tryptophan-rich antigen (Pv-fam-a)		0.00083058	0.00165751		0.000808892	0.00114919		0.09646	1.134		0.31411
Pv_Sal1_chr05	PVX_088825	tryptophan-rich antigen (Pv-fam-a)		0.000205764	0.000723125		0.000204564	0.000871869		0.01499	-0.43737		0.01224
Pv_Sal1_chr05	PVX_088830	Phist protein (Pf-fam-b)		0.000348129	0.00106565		0.000615293	0.000749268		-1.66706	1.11751		0.34053
Pv_Sal1_chr05	PVX_088835	hypothetical protein, conserved		0.00100901	0.00194859		0.00114644	0.00162875		-0.4313	0.50346		0.07902
Pv_Sal1_chr05	PVX_088840	Phist protein (Pf-fam-b)		0.00128293	0.00158104		0.00127546	0.00110942		0.0248	1.18063		0.35917
Pv_Sal1_chr05	PVX_088845	Plasmodium exported protein, unknown function		0.0012319	0.000481361		0.00101796	0.000309902		0.80691	0.94935		0.52002
Pv_Sal1_chr05	PVX_088850	tryptophan-rich antigen (Pv-fam-a)		0.000990297	0.0015634		0.000840133	0.00127883		0.68623	0.61802		0.06768
Pv_Sal1_chr05	PVX_088855	hypothetical protein, conserved		0.000901768	0.000585014		0.0010246	0.000623846		-0.4313	-0.12395		0.45981
Pv_Sal1_chr05	PVX_088860	sporozoite invasion-associated protein 2, putative		0.000700057	0.00264562		0.000856589	0.00260776		-0.65748	0.04335		0.2776
Pv_Sal1_chr05	PVX_088865	Senescence-associated protein, putative		0.00140648	0.00282314		0.0017898	0.00217951		-0.69098	0.64688		0.44563
Pv_Sal1_chr05	PVX_088870	early transcribed membrane protein (ETRAMP)		0.000686409	0.0020422		0.000682405	0.00249298		0.01499	-0.44562		0.44051
Pv_Sal1_chr05	PVX_088875	hypothetical protein		0.000439075	0.00113757		0.00044486	0.00140848		-0.05764	-0.65119		0.13585
Pv_Sal1_chr05	PVX_088880	prolyl 4-hydroxylase subunit alpha, putative		0.000702247	0.00069691		0.000496469	0.000755713		1.33722	-0.18231		-0.05503
Pv_Sal1_chr05	PVX_088885	U6 snRNA-associated Sm-like protein LSm8, putative		0.000762525	0.000764943		0.000577592	0.000703356		1.03299	0.19182		0.24001
Pv_Sal1_chr05	PVX_088890	prohibitin, putative		0.0010405	0.000891338		0.00088667	0.00107973		0.62422	-0.43		0.31141
Pv_Sal1_chr05	PVX_088895	hypothetical protein, conserved		0.000965614	0.000852484		0.000830266	0.000631906		0.62589	0.8179		0.25051
Pv_Sal1_chr05	PVX_088905	hypothetical protein, conserved		0.000495093	0.000825519		0.000557549	0.000975991		-0.48329	-0.48761		0.1371
Pv_Sal1_chr05	PVX_088907	hypothetical protein		0.000371148	0.000397766		0.000368983	0.000673989		0.01499	-0.81615		-0.01799
Pv_Sal1_chr05	PVX_088910	GPI-anchored micronemal antigen, putative		0.000470363	0.0010346		0.000305387	0.00102268		1.74286	0.03298		0.20647
Pv_Sal1_chr05	PVX_088915	hypothetical protein, conserved		0.000389987	0.000729541		0.000338372	0.000686749		0.54883	0.17306		0.3581
Pv_Sal1_chr05	PVX_088920	folate transporter 1, putative		0.00101217	0.000600005		0.000904518	0.000550735		0.47723	0.20963		0.42204
Pv_Sal1_chr05	PVX_088930	translation initiation factor EIF-2b alpha subunit, putative		0.000378005	0.000654948		0.000364419	0.000776593		0.1203	-0.40157		-0.01656
Pv_Sal1_chr05	PVX_088935	mitochondrial inner membrane protein OXA1, putative		0.000816392	0.00134841		0.0010389	0.000948834		-0.82229	1.03784		0.19529
Pv_Sal1_chr05	PVX_088940	hypothetical protein, conserved		0.000403166	0.000444842		0.000458081	0.000464854		-0.4313	-0.10087		-0.03721
Pv_Sal1_chr05	PVX_088945	leucine--tRNA ligase, putative		0.000745446	0.00085492		0.000808481	0.000929825		-0.34139	-0.24509		0.01492
Pv_Sal1_chr05	PVX_088950	hypothetical protein, conserved		0.000873252	0.000294412		0.000926048	0.000805491		-0.24147	-1.76216		0.27724
Pv_Sal1_chr05	PVX_088955	rhomboid protease ROM3, putative		0.00112472	0.000533404		0.00115424	0.00140556		-0.0982	-1.64219		0.43049
Pv_Sal1_chr05	PVX_088960	protein disulfide isomerase, putative		0.00022705	8.50958e-05		0.000225725	0.000274875		0.01499	-1.18469		0.79505
Pv_Sal1_chr05	PVX_088965	SET domain protein, putative		0.00039702	0.000981913		0.000405573	0.00119943		-0.08932	-0.596		0.29129
Pv_Sal1_chr05	PVX_088970	hypothetical protein, conserved		0.000673133	0.00111836		0.000845323	0.00111517		-0.8427	0.00835		0.19569
Pv_Sal1_chr05	PVX_088975	hypothetical protein, conserved		0.000233494	0.000445692		0.000357129	0.000826291		-1.38818	-1.42299		0.22433
Pv_Sal1_chr05	PVX_088985	plastid 50S ribosomal protein L21, putative		0.000353199	0.000233781		0.000234097	0.000570138		1.30268	-1.29233		0.1556
Pv_Sal1_chr05	PVX_088990	hypothetical protein, conserved		0.000514884	0.000387831		0.00065521	0.000598407		-0.69098	-0.70079		0.54845
Pv_Sal1_chr05	PVX_088995	hypothetical protein, conserved		0.000508299	0.000411497		0.000631676	0.000846139		-0.78318	-1.45363		0.09961
Pv_Sal1_chr05	PVX_089000	hypothetical protein		0.000795855	0.00103131		0.000785088	0.0013743		0.05917	-0.78933		0.07019
Pv_Sal1_chr05	PVX_089010	translation initiation factor IF-2, putative		0.000362416	0.00101132		0.000384328	0.000877523		-0.21888	0.45528		0.32679
Pv_Sal1_chr05	PVX_089015	ATP-dependent RNA helicase DBP10, putative		0.000257013	0.000527574		0.000199428	0.000728554		0.93158	-0.79338		0.34562
Pv_Sal1_chr05	PVX_089020	hypothetical protein, conserved		0.000930443	0.000896638		0.00114955	0.00131236		-0.82232	-0.94593		0.10359
Pv_Sal1_chr05	PVX_089025	receptor for activated c kinase, putative		0.000568268	0.000626667		0.000475755	0.000772462		0.69962	-0.4995		0.1114
Pv_Sal1_chr05	PVX_089030	hypothetical protein, conserved		0.0004329	0.000143369		0.00076512	0.000465859		-1.56222	-1.37857		0.76206
Pv_Sal1_chr05	PVX_089035	ubiquitin conjugation factor E4 B, putative		0	0.000376297		0	0.000843587		0	-1.6541		-0.01467
Pv_Sal1_chr05	PVX_089040	dehydrodolichyl diphosphate synthetase, putative		0.000368566	4.9039e-05		0.000517296	0.000209978		-1.03446	-1.31515		0.211
Pv_Sal1_chr05	PVX_089045	hypothetical protein, conserved		0.000265603	8.20817e-05		0.000176039	0.00021437		1.30268	-1.05888		0.41366
Pv_Sal1_chr05	PVX_089050	alpha/beta hydrolase, putative		0.000793279	0.000700028		0.000830169	0.000909837		-0.17819	-0.62651		0.12773
Pv_Sal1_chr05	PVX_089055	E3 ubiquitin-protein ligase, putative		9.72921e-05	0.000519328		9.58698e-05	0.000650435		0.06284	-0.69599		0.24004
Pv_Sal1_chr05	PVX_089060	hypothetical protein, conserved		0.000597203	0.0003596		0.00074997	0.000456635		-0.8427	-0.5237		0.22392
Pv_Sal1_chr05	PVX_089065	hypothetical protein, conserved		0.000915624	0.000844771		0.00116518	0.000798123		-0.92403	0.1588		0.19477
Pv_Sal1_chr05	PVX_089070	hypothetical protein, conserved		0	0.000352975		0	0.000970038		0	-1.68352		-0.03361
Pv_Sal1_chr05	PVX_089075	hypothetical protein, conserved		0.000744051	0.00105671		0.000789031	0.000960835		-0.18393	0.21859		0.03777
Pv_Sal1_chr05	PVX_089080	cytochrome c oxidase assembly protein, putative		0.00077821	0.0012235		0.00137543	0.00167492		-1.11173	-0.46247		-0.04504
Pv_Sal1_chr05	PVX_089085	protein KRI1, putative		0.000256191	0.000537037		0.0004528	0.00082709		-1.56222	-0.95276		0.05039
Pv_Sal1_chr05	PVX_089087	conserved Plasmodium protein, unknown function		0.000335434	0.00033634		0.000333477	0.000812177		0.01499	-1.28341		0.07851
Pv_Sal1_chr05	PVX_089090	hypothetical protein, conserved		0.000507943	9.51857e-05		0.00050498	0.000307467		0.01499	-0.88974		0.24913
Pv_Sal1_chr05	PVX_089095	translation initiation factor IF-3, putative		0.000363187	0.000348641		0.000361068	0.000439687		0.01499	-0.3553		0.65042
Pv_Sal1_chr05	PVX_089105	hypothetical protein, conserved		0.000462003	0.000576757		0.000489932	0.00149153		-0.18393	-1.70333		0.37414
Pv_Sal1_chr05	PVX_089110	hypothetical protein, conserved		0.000583608	0.000675362		0.000672708	0.000901103		-0.61007	-0.82123		0.17668
Pv_Sal1_chr05	PVX_089115	hypothetical protein, conserved		0.000671022	0.000777645		0.000567757	0.00103707		0.72931	-0.74699		0.3159
Pv_Sal1_chr05	PVX_089120	hypothetical protein, conserved		0.000346021	0.000770002		0.000382229	0.000977459		-0.37985	-0.66408		0.12697
Pv_Sal1_chr05	PVX_089125	lipase maturation factor, putative		0.000246022	0.000524108		0.000255224	0.000621594		-0.12972	-0.45105		0.17396
Pv_Sal1_chr05	PVX_089130	Fe-S cluster assembly protein DRE2, putative		0.000422573	0.000370022		0.000593097	0.000601866		-1.03446	-0.90257		-0.00945
Pv_Sal1_chr05	PVX_089135	hypothetical protein, conserved		0.000583834	0.000371404		0.000580437	0.000353411		0.01889	0.08735		0.3893
Pv_Sal1_chr05	PVX_089140	nucleoside transporter 2, putative		0.000468419	0.000961649		0.000657444	0.00093403		-1.03446	0.07581		0.42497
Pv_Sal1_chr05	PVX_089145	GTP-binding protein, putative		0.00015852	0.000241806		0.000157595	0.00019191		0.01499	0.44613		0.11193
Pv_Sal1_chr05	PVX_089150	hypothetical protein, conserved		0.000337339	0.000273928		0.000419219	0.000510501		-0.78318	-1.28703		0.23714
Pv_Sal1_chr05	PVX_089155	3'-5' exonuclease domain containing protein		0.000899076	0.000729879		0.000953434	0.00130617		-0.21888	-1.19868		0.31126
Pv_Sal1_chr05	PVX_089160	hypothetical protein, conserved		0.000340182	0.000699313		0.0002925	0.000979519		0.52594	-0.80952		0.19314
Pv_Sal1_chr05	PVX_089165	dicarboxylate/tricarboxylate carrier, putative		0	0.000339126		0	0.000442854		0	-0.4019		0.02638
Pv_Sal1_chr05	PVX_089170	DnaJ protein, putative		0.00051843	0.000573128		0.000559092	0.000595726		-0.27922	-0.09724		0.22365
Pv_Sal1_chr05	PVX_089175	hypothetical protein, conserved		0.00101011	0		0.00107117	0		-0.18393	0		0.51414
Pv_Sal1_chr05	PVX_089180	lipoate-protein ligase B, putative		0.00103748	0.000625821		0.00106472	0.000486206		-0.0982	0.57186		0.17343
Pv_Sal1_chr05	PVX_089185	inner membrane complex protein 1i, putative		0.000966184	0.000892562		0.000960559	0.00100261		0.0248	-0.31568		0.27191
Pv_Sal1_chr05	PVX_089195	alpha/beta hydrolase, putative		0.000422985	0.000619183		0.00049232	0.00109912		-0.50669	-1.23566		0.05312
Pv_Sal1_chr05	PVX_089200	histone acetyltransferase GCN5, putative		0.000305307	0.000474072		0.000259011	0.000670244		0.68623	-0.8905		0.27264
Pv_Sal1_chr05	PVX_089205	clustered-asparagine-rich protein, putative		0.000329489	0.000324481		0.000582349	0.000886438		-1.40085	-1.48539		-0.00024
Pv_Sal1_chr05	PVX_089210	hypothetical protein, conserved		0.000682745	0.00062384		0.000700666	0.000533269		-0.0982	0.39796		0.25328
Pv_Sal1_chr05	PVX_089215	serine/threonine protein kinase VPS15, putative		0.000587251	0.000846728		0.000698416	0.00116942		-0.68671	-0.86824		0.15877
Pv_Sal1_chr05	PVX_089220	hypothetical protein, conserved		0.00061162	0.0010857		0.00078279	0.000953236		-0.92618	0.41042		0.2198
Pv_Sal1_chr05	PVX_089225	U5 snRNP-specific 40 kDa protein, putative		0.000205339	0.00151454		0.000362922	0.00220972		-1.11173	-0.87374		0.04839
Pv_Sal1_chr05	PVX_089230	hypothetical protein, conserved		0.000489804	0.000949914		0.000508125	0.00144379		-0.12972	-1.01026		0.20831
Pv_Sal1_chr05	PVX_089235	protein transport protein SEC23, putative		0.000353743	0.000383114		0.00043284	0.000702782		-0.65748	-1.2038		0.11418
Pv_Sal1_chr05	PVX_089240	dynein light chain 1, putative		0.00042352	0.000800673		0.000594427	0.000723858		-1.03446	0.26153		0.08038
Pv_Sal1_chr05	PVX_089245	hypothetical protein, conserved		0.000883366	0.00148739		0.000878226	0.00204978		0.02422	-0.86774		0.0968
Pv_Sal1_chr05	PVX_089250	small nuclear ribonucleoprotein G, putative		0.000705025	0.000391612		0.000897173	0.000273131		-0.69098	0.55902		-0.02952
Pv_Sal1_chr05	PVX_089255	hypothetical protein, conserved		0.000508763	0.000552905		0.000593969	0.000723301		-0.6189	-0.71044		0.14218
Pv_Sal1_chr05	PVX_089260	mediator of RNA polymerase II transcription subunit 7, putative		0	0.000640819		0	0.00113726		0	-0.95624		0.01914
Pv_Sal1_chr05	PVX_089265	hypothetical protein, conserved		0.000988468	0.00105144		0.0011647	0.000945534		-0.62597	0.29643		0.1826
Pv_Sal1_chr05	PVX_089270	hypothetical protein, conserved		0.00107755	0.00131665		0.000842971	0.00119761		1.0012	0.25483		0.2289
Pv_Sal1_chr05	PVX_089275	protein transport protein SEC61 subunit beta, putative		0.000381266	0.000963587		0.000288796	0.00140671		0.8198	-0.83369		0.0612
Pv_Sal1_chr05	PVX_089280	60S ribosomal protein L22, putative		0.000390244	0.000221239		0.000689729	0.000419955		-1.40085	-0.81193		0.04783
Pv_Sal1_chr05	PVX_089285	hypothetical protein, conserved		0.000621762	0.000511777		0.00054946	0.000446066		0.47343	0.32268		0.22881
Pv_Sal1_chr05	PVX_089290	ribosomal RNA small subunit methyltransferase NEP1, putative		0.000436548	0.000297418		0.00033067	0.000604005		0.8198	-1.01084		0.58859
Pv_Sal1_chr05	PVX_089292	conserved Plasmodium protein, unknown function		0.00115176	0.000839858		0.0010777	0.000874907		0.24725	-0.08776		0.21536
Pv_Sal1_chr05	PVX_089295	ATP-dependent RNA helicase prh1, putative		0.000662385	0.000499262		0.000899455	0.00078236		-1.11638	-1.00497		0.18059
Pv_Sal1_chr05	PVX_089300	hypothetical protein, conserved		0	0.00010157		0	0.00032809		0	-0.88974		-0.0401
Pv_Sal1_chr05	PVX_089305	protein kinase, putative		0.000230858	0.00143741		0.000408025	0.00124217		-1.56222	0.46934		0.15179
Pv_Sal1_chr05	PVX_089310	hypothetical protein, conserved		0.000775539	0.00150938		0.000632637	0.00173337		0.86725	-0.39632		0.35585
Pv_Sal1_chr05	PVX_089315	hypothetical protein, conserved		0.000297256	0.00042469		0.000228793	0.000696528		1.07659	-1.16541		0.13916
Pv_Sal1_chr05	PVX_089320	hypothetical protein, conserved		0.000358536	0.00102638		0.00054838	0.00146913		-1.38818	-0.94824		0.16097
Pv_Sal1_chr05	PVX_089325	2-oxoglutarate dehydrogenase E1 component, mitochondrial precursor, putative		0.000428251	0.000739497		0.000425758	0.000907311		0.02248	-0.54625		0.28922
Pv_Sal1_chr05	PVX_089330	hypothetical protein, conserved		0.000826767	0.0011789		0.000710881	0.000757461		0.62589	1.4264		0.28593
Pv_Sal1_chr05	PVX_089335	hypothetical protein, conserved		0.000581644	0.00105373		0.000680304	0.00107696		-0.58152	-0.06294		0.17237
Pv_Sal1_chr05	PVX_089340	hypothetical protein, conserved		0.000407749	0.000298122		0.000432399	0.000658187		-0.18393	-1.28179		0.34076
Pv_Sal1_chr05	PVX_089345	hypothetical protein, conserved		0.000330031	0.00050633		0.000218741	0.00106548		1.30268	-1.38886		0.17881
Pv_Sal1_chr05	PVX_089355	phosphatidylglycerophosphate synthase, putative		0.000444227	0.000489561		0.000517044	0.000944439		-0.50669	-1.30853		0.12777
Pv_Sal1_chr05	PVX_089360	hypothetical protein, conserved		0	0.000181603		0	0.000398077		0	-1.08294		-0.02887
Pv_Sal1_chr05	PVX_089365	helicase, putative		0.0004499	0.000621814		0.000450803	0.000686201		-0.00864	-0.29181		0.23241
Pv_Sal1_chr05	PVX_089370	U6 snRNA-associated Sm-like protein LSm3, putative		0.000830398	0.000723566		0.00086146	0.000349678		-0.12972	1.83465		0.03763
Pv_Sal1_chr05	PVX_089375	hypothetical protein, conserved		0.00028232	0.000862342		0.000258094	0.000722871		0.37639	0.61021		0.24561
Pv_Sal1_chr05	PVX_089380	hypothetical protein, conserved		0.000574255	0.000933582		0.000637294	0.00103475		-0.35591	-0.25875		0.15708
Pv_Sal1_chr05	PVX_089385	hypothetical protein, conserved		0.000667386	0.000897557		0.000573841	0.00174697		0.52594	-1.35038		0.21368
Pv_Sal1_chr05	PVX_089390	hypothetical protein, conserved		0.000186278	0.000424595		0.000329232	0.0006682		-1.56222	-1.01251		0.00991
Pv_Sal1_chr05	PVX_089395	perforin-like protein 4		9.44733e-05	0.000291535		0.000166975	0.000203332		-1.11173	0.74433		0.01651
Pv_Sal1_chr05	PVX_089400	hypothetical protein, conserved		0.000534501	0.00136571		0.000515285	0.00117653		0.14316	0.48015		0.21105
Pv_Sal1_chr05	PVX_089405	perforin-like protein 5		0.000693048	0.000244603		0.000533429	0.000433052		1.07659	-0.95326		0.49486
Pv_Sal1_chr05	PVX_089410	hypothetical protein, conserved		0.000184162	3.12155e-05		0.000325494	0.000198183		-1.11173	-1.08571		0.11075
Pv_Sal1_chr05	PVX_089415	hypothetical protein, conserved		0.000753807	0.000961363		0.000685183	0.000959532		0.44393	0.00604		0.08207
Pv_Sal1_chr05	PVX_089425	heat shock 70 kDa protein, putative		0.000411212	0.000900517		0.000266983	0.000731512		1.74286	0.62768		0.02257
Pv_Sal1_chr05	PVX_089430	U3 small nucleolar ribonucleoprotein protein, putative		0.000986503	0.000798388		0.0011012	0.00100573		-0.3999	-0.50808		0.00783
Pv_Sal1_chr05	PVX_089435	RAD protein (Pv-fam-e)		0.00113895	0.000705604		0.00140911	0.00122567		-0.81206	-1.17843		0.25257
Pv_Sal1_chr05	PVX_089440	hypothetical protein		0	0		0	0		0	0		0
Pv_Sal1_chr05	PVX_089445	RAD protein (Pv-fam-e)		0.000709217	0.000813617		0.000805818	0.00114483		-0.4313	-0.7417		0.20018
Pv_Sal1_chr05	PVX_089450	RAD protein (Pv-fam-e)		0.000608068	0.000588333		0.000586212	0.000892318		0.1203	-0.79822		0.40644
Pv_Sal1_chr05	PVX_089455	RAD protein (Pv-fam-e)		0.00111193	0.00132545		0.00156064	0.00158372		-1.18946	-0.45291		0.14591
Pv_Sal1_chr05	PVX_089460	RAD protein (Pv-fam-e)		0.000568417	0		0.000430555	0		0.8198	0		0.88582
Pv_Sal1_chr05	PVX_089465	RAD protein (Pv-fam-e)		0.000881122	0.000554603		0.00118779	0.00072321		-1.03527	-0.54626		-0.01771
Pv_Sal1_chr05	PVX_089467	RAD protein (Pv-fam-e)		0	0.000832934		0	0.00107399		0	-0.5259		0.02968
Pv_Sal1_chr05	PVX_089470	RAD protein (Pv-fam-e)		0.000322065	0.00064798		0.000320187	0.000779808		0.01499	-0.37031		0.00286
Pv_Sal1_chr05	PVX_089473	RAD protein (Pv-fam-e)		0.000631915	0.000176171		0.000670116	0.000204007		-0.18393	-0.17586		0.2313
Pv_Sal1_chr05	PVX_089475	RAD protein (Pv-fam-e)		0.00142506	0.000831364		0.00164859	0.000752835		-0.61243	0.2834		0.18323
Pv_Sal1_chr05	PVX_089480	hypothetical protein, conserved		0.000479283	0.00101358		0.000491863	0.00084853		-0.10581	0.59179		0.14695
Pv_Sal1_chr05	PVX_089485	hypothetical protein, conserved		0.000619849	0.00113734		0.00052446	0.00121345		0.72931	-0.19375		0.18556
Pv_Sal1_chr05	PVX_089490	hypothetical protein, conserved		0.000822119	0.00147424		0.00079257	0.00144772		0.1203	0.04515		0.01388
Pv_Sal1_chr05	PVX_089495	rRNA-processing protein FCF1, putative		0	0.000243055		0	0.000461365		0	-0.81193		-0.02238
Pv_Sal1_chr05	PVX_089500	dynactin subunit 6, putative		0.000376364	0.000696417		0.000266079	0.00113405		1.33722	-1.13972		0.17481
Pv_Sal1_chr05	PVX_089505	14-3-3 protein, putative		0.000611416	0.000444407		0.000707325	0.000861339		-0.52059	-1.28106		0.03956
Pv_Sal1_chr05	PVX_089510	D13 protein, putative		0.00125092	0.00283776		0.00156064	0.00237558		-0.85623	0.60506		0.22678
Pv_Sal1_chr05	PVX_089515	conserved protein, unknown function		0.000275201	0.000607074		0.000273596	0.000666337		0.01499	-0.19483		0.14218
Pv_Sal1_chr05	PVX_089520	high mobility group protein B2, putative		0	0.000879599		0	0.000719823		0	0.28607		0.0419
Pv_Sal1_chr05	PVX_089525	hypothetical protein, conserved		0.00173159	0.00160536		0.00114768	0.00209637		1.30268	-0.46645		0.02568
Pv_Sal1_chr05	PVX_089530	rhoptry neck protein 5, putative		0.000283454	0.000786461		0.000306427	0.000879566		-0.31755	-0.347		0.28172
Pv_Sal1_chr05	PVX_089535	hypothetical protein, conserved		0.000545544	0.000946603		0.000549232	0.00120388		-0.02694	-0.65543		0.31527
Pv_Sal1_chr05	PVX_089540	protein kinase c inhibitor-like protein, putative		0	0.00053095		0	0.000895536		0	-1.00331		0.01287
Pv_Sal1_chr05	PVX_089542	phosphatase, putative		0.0008736	0.00091976		0.000868515	0.00118983		0.02248	-0.61667		0.08437
Pv_Sal1_chr05	PVX_089545	hypothetical protein		0.00026181	0.000312153		0.0002524	0.000537876		0.1203	-1.07587		-0.03015
Pv_Sal1_chr05	PVX_089550	hypothetical protein, conserved		0.000502435	0.000264286		0.000666012	0.00081103		-0.94297	-1.78413		0.44068
Pv_Sal1_chr05	PVX_089555	tRNA modification GTPase trmE, putative		8.75274e-05	0.000246057		0.000154698	0.000470957		-1.11173	-1.1189		-0.03015
Pv_Sal1_chr05	PVX_089560	ubiquitin-activating enzyme E1C, putative		0.00060109	0.00105106		0.000579485	0.000882079		0.1203	0.44887		0.049
Pv_Sal1_chr05	PVX_089565	adenylate kinase 2, putative		0.000885598	0.000940324		0.00131042	0.000997346		-1.24468	-0.13396		0.03936
Pv_Sal1_chr05	PVX_089570	meiotic recombination protein DMC1, putative		0.000524204	0.000334126		0.000653998	0.0005973		-0.76195	-1.08585		0.02916
Pv_Sal1_chr05	PVX_089575	trafficking protein particle complex subunit 2-like protein, putative		0.00155604	0.00288966		0.00116024	0.0021193		1.22738	0.98755		0.07411
Pv_Sal1_chr05	PVX_089580	chaperone protein ClpB1, putative		0.000549391	0.000587975		0.000448159	0.00061396		0.86725	-0.11499		0.29521
Pv_Sal1_chr05	PVX_089585	heat shock protein, putative		0.0011012	0.00202966		0.000700666	0.00149315		1.84427	0.92117		0.15296
Pv_Sal1_chr05	PVX_089590	hypothetical protein, conserved		0.00074842	0.000635933		0.000915766	0.000743444		-0.65748	-0.31678		0.20019
Pv_Sal1_chr05	PVX_089592	hypothetical protein, conserved		0.000245961	0.000892703		0.000363949	0.00138499		-1.24468	-1.13458		0.21287
Pv_Sal1_chr05	PVX_089595	vacuolar protein sorting-associated protein 2, putative		0.00031348	0.000650408		0.000554053	0.00101204		-1.11173	-0.7116		-0.03526
Pv_Sal1_chr05	PVX_089600	phosphopantothenoylcysteine decarboxylase, putative		0.00136111	0.00127995		0.000883715	0.000807101		1.74286	1.16672		0.27346
Pv_Sal1_chr05	PVX_089605	WD domain, G-beta repeat domain containing protein		0.00161499	0.00146028		0.00179826	0.00172057		-0.43167	-0.42809		0.32879
Pv_Sal1_chr05	PVX_089610	dihydrolipoyl dehydrogenase, apicoplast, putative		0.000202429	0.000278623		0.000357779	0.000326762		-1.40085	-0.29339		0.1229
Pv_Sal1_chr05	PVX_089615	vacuolar protein sorting-associated protein 9, putative		0.000620938	0.00034821		0.000585934	0.000407724		0.25304	-0.38631		0.33327
Pv_Sal1_chr05	PVX_089620	ubiquitin, putative		0.000945627	0.000861027		0.000778032	0.000947442		0.77501	-0.22477		0.25207
Pv_Sal1_chr05	PVX_089625	eukaryotic translation initiation factor 3 subunit 4, putative		0.000477243	0.000987704		0.000552106	0.000924443		-0.52059	0.19366		0.3023
Pv_Sal1_chr05	PVX_089630	hypothetical protein, conserved		0.000256255	0.000662634		0.000326094	0.000496373		-0.69098	0.78482		0.30876
Pv_Sal1_chr05	PVX_089632	conserved Plasmodium protein, unknown function		0	0		0	0		0	0		0
Pv_Sal1_chr05	PVX_089635	phosphoglucomutase-2, putative		0.000165837	0.000273325		0.000293106	0.000713854		-1.11173	-1.35181		-0.00253
Pv_Sal1_chr05	PVX_089640	26S proteasome AAA-ATPase subunit RPT3, putative		0.000594719	0.000717977		0.000692204	0.000842926		-0.50669	-0.36531		0.36918
Pv_Sal1_chr05	PVX_089645	hypothetical protein, conserved		0.000259304	0.000603777		0.000274979	0.000669707		-0.18393	-0.26054		0.18768
Pv_Sal1_chr05	PVX_089650	50S ribosomal protein L10, putative		0.000228571	3.87429e-05		0.000403984	0.000245974		-1.11173	-1.08571		0.11075
Pv_Sal1_chr05	PVX_089655	ubiquitin carboxyl-terminal hydrolase 13, putative		0.000588855	0.000632022		0.000557549	0.000611055		0.22514	0.09322		0.37505
Pv_Sal1_chr05	PVX_089660	chromosome associated protein, putative		0.000467097	0.000602198		0.000534186	0.000620933		-0.56237	-0.0944		0.05659
Pv_Sal1_chr05	PVX_089665	hypothetical protein, conserved		0.000190943	0.000670782		0.000144634	0.000660476		1.03299	0.0466		0.04745
Pv_Sal1_chr05	PVX_089667	calmodulin-like protein		0.000362077	9.99898e-05		0.000359965	0.000219172		0.01499	-0.70077		0.82704
Pv_Sal1_chr05	PVX_089670	Rab5-interacting protein, putative		0	0.000339216		0	0.000633021		0	-0.92431		-0.00382
Pv_Sal1_chr05	PVX_089675	hypothetical protein, conserved		0.000195148	0.000532486		0.00019401	0.000472507		0.01499	0.27807		0.31749
Pv_Sal1_chr05	PVX_089680	RNA-binding protein, putative		0.000384686	0.000612218		0.00056922	0.000866454		-1.24468	-0.81491		0.08426
Pv_Sal1_chr05	PVX_089685	hypothetical protein, conserved		0.000683064	0		0.000724357	0		-0.18393	0		0.84674
Pv_Sal1_chr05	PVX_089690	GTP-binding protein, putative		0	5.14084e-05		0	0.000112684		0	-0.70077		-0.02887
Pv_Sal1_chr05	PVX_089695	hypothetical protein, conserved		0	0.000280284		0	0.000382286		0	-0.34383		-0.00594
Pv_Sal1_chr05	PVX_089700	armadillo-domain containing rhoptry protein, putative		0.000341879	0.000275315		0.000258964	0.000473027		1.03299	-1.03008		0.03674
Pv_Sal1_chr05	PVX_089705	arsenical pump-driving ATPase, putative		0.000177936	8.94395e-05		0.000314489	0.000382966		-1.11173	-1.31515		0.04025
Pv_Sal1_chr05	PVX_089710	hypothetical protein, conserved		0.000701592	0.000425202		0.000485224	0.000738597		1.43863	-0.99419		0.43316
Pv_Sal1_chr05	PVX_089715	hypothetical protein, conserved		0.000484049	0.000388232		0.000381803	0.000426192		1.10787	-0.25205		0.09675
Pv_Sal1_chr05	PVX_089720	protein kinase domain containing protein		0.000806914	0.000566728		0.000802216	0.000799275		0.02622	-0.89232		0.34112
Pv_Sal1_chr05	PVX_089725	coatomer subunit zeta, putative		0.000319489	0.000205399		0.000564674	0.000343813		-1.11173	-0.5188		0.04504
Pv_Sal1_chr05	PVX_089730	nuclear cap-binding protein, putative		0	0.000422795		0	0.0008326		0	-1.07818		0.00073
Pv_Sal1_chr05	PVX_089735	adenylate kinase 1, putative		0	0		0	0		0	0		0
Pv_Sal1_chr05	PVX_089740	hypothetical protein, conserved		0.000376114	0.00034457		0.000249285	0.000758911		1.30268	-1.27924		0.15527
Pv_Sal1_chr05	PVX_089745	hypothetical protein, conserved		0.000182482	0.000325287		0.000322524	0.000883688		-1.40085	-1.71675		-0.02626
Pv_Sal1_chr05	PVX_089750	60S ribosomal protein L15-1, putative		0.000529699	0.000220914		0.000401233	0.000488597		1.03299	-1.20013		0.67609
Pv_Sal1_chr05	PVX_089755	RNA-binding protein, putative		0.000874066	0.000825083		0.000755634	0.000644117		0.62848	0.72027		0.09066
Pv_Sal1_chr05	PVX_089760	hypothetical protein		0.000355922	0.000389314		0.000435506	0.000707112		-0.65748	-1.18943		0.45505
Pv_Sal1_chr05	PVX_089765	RAD protein (Pv-fam-e)		0.000615385	0.000980853		0.000621513	0.000851448		-0.03786	0.41291		0.14321
Pv_Sal1_chr05	PVX_089770	hypothetical protein		0.000778143	0.00107752		0.000863564	0.0010516		-0.35591	0.06076		0.27399
Pv_Sal1_chr05	PVX_089775	RAD protein (Pv-fam-e)		0.00197273	0.00168469		0.00153823	0.000936585		1.13264	1.87156		0.14274
Pv_Sal1_chr05	PVX_089780	hypothetical protein		0.000973236	0		0.00172013	0		-1.40085	0		0.93828
Pv_Sal1_chr05	PVX_089785	RAD protein (Pv-fam-e)		0.000153257	0.000650291		0.00027087	0.0006597		-1.11173	-0.03125		0.04572
Pv_Sal1_chr05	PVX_089790	RAD protein (Pv-fam-e)		0.00147446	0.0015133		0.00139607	0.00153005		0.22514	-0.02974		0.01825
Pv_Sal1_chr05	PVX_089795	RAD protein (Pv-fam-e)		0.000184843	0.000599575		0.000326697	0.0011935		-1.11173	-1.22639		-0.00736
Pv_Sal1_chr05	PVX_089800	RAD protein (Pv-fam-e)		0.00120702	0.000289108		0.00102857	0.000835022		0.62422	-1.43212		0.32808
Pv_Sal1_chr05	PVX_089805	RAD protein (Pv-fam-e)		0.00141374	0.00137186		0.00117126	0.00142629		0.83014	-0.10599		0.22866
Pv_Sal1_chr05	PVX_089810	RAD protein (Pv-fam-e)		0.00117061	0.00165638		0.00155174	0.00170065		-0.98485	-0.07073		0.25519
Pv_Sal1_chr05	PVX_089815	RAD protein (Pv-fam-e)		0	0.000385145		0	0.00124409		0	-0.88974		-0.0401
Pv_Sal1_chr05	PVX_089820	RAD protein (Pv-fam-e)		0.000870784	0.000840956		0.00110811	0.00202408		-0.69098	-1.44054		0.06279
Pv_Sal1_chr05	PVX_089825	RAD protein (Pv-fam-e)		0.000844134	0.000169346		0.00124907	0.00038026		-1.24468	-0.95171		0.16995
Pv_Sal1_chr05	PVX_089830	RAD protein (Pv-fam-e)		0	0.000431746		0	0.000766842		0	-0.87023		0.01964
Pv_Sal1_chr05	PVX_089835	RAD protein (Pv-fam-e)		0.00092514	0.000342625		0.000900983	0.000548582		0.09646	-0.74765		0.44868
Pv_Sal1_chr05	PVX_089840	RAD protein (Pv-fam-e)		0.000920952	0.00108279		0.000813858	0.00115625		0.47343	-0.16288		0.19417
Pv_Sal1_chr05	PVX_089845	RAD protein (Pv-fam-e)		0.0011065	0.000698434		0.00110006	0.000669794		0.02107	0.08515		0.67955
Pv_Sal1_chr05	PVX_089850	RAD protein (Pv-fam-e)		0.00131924	0.00191067		0.00122243	0.0014886		0.32765	0.81546		0.0815
Pv_Sal1_chr05	PVX_089852	RAD protein (Pv-fam-e)		0	0.00156968		0	0.00158693		0	-0.02877		0.14308
Pv_Sal1_chr05	PVX_089855	RAD protein (Pv-fam-e)		0.00136754	0.000256269		0.00135956	0.000827796		0.01499	-0.88974		0.8576
Pv_Sal1_chr05	PVX_089860	RAD protein (Pv-fam-e)		0.000670157	0.001324		0.0004264	0.00155774		1.46364	-0.36977		-0.02746
Pv_Sal1_chr05	PVX_089863	RAD protein (Pv-fam-e)		0	0.000363119		0	0.00079911		0	-1.08655		-0.02635
Pv_Sal1_chr05	PVX_089865	RAD protein (Pv-fam-e)		0.00152659	0.00164066		0.00137973	0.00151213		0.42681	0.23093		0.02653
Pv_Sal1_chr05	PVX_089867	RAD protein (Pv-fam-e)		0.00630264	0.0165319		0.00561774	0.0136819		0.55477	0.70523		0.1722
Pv_Sal1_chr05	PVX_089870	RAD protein (Pv-fam-e)		0.00132468	0.00382099		0.00129009	0.00288017		0.09646	0.92439		0.12441
Pv_Sal1_chr05	PVX_089875	RAD protein (Pv-fam-e)		0.000910969	0.00594617		0.000878226	0.00347572		0.1203	2.07328		0.20912
Pv_Sal1_chr05	PVX_089880	RAD protein (Pv-fam-e)		0.000912564	0.00169304		0.000784652	0.00131382		0.62589	0.8168		0.35612
Pv_Sal1_chr05	PVX_089885	RAD protein (Pv-fam-e)		0.000592914	0.00085953		0.000754506	0.00114849		-0.69098	-0.58953		0.16089
Pv_Sal1_chr05	PVX_089890	RAD protein (Pv-fam-e)		0.00127671	0.000769867		0.000882978	0.00107524		1.60435	-0.69993		0.49459
Pv_Sal1_chr05	PVX_089895	glutamyl-tRNA(Gln) amidotransferase subunit A, putative		0.000521275	0.000731387		0.000540774	0.000768276		-0.12972	-0.1231		0.01346
Pv_Sal1_chr05	PVX_089900	hypothetical protein, conserved		0	0.00010157		0	0.00032809		0	-0.88974		-0.0401
Pv_Sal1_chr05	PVX_089905	DNA helicase MCM9, putative		0.000401267	0.000648962		0.000269699	0.000656848		1.75514	-0.03452		0.14313
Pv_Sal1_chr05	PVX_089910	histone acetyltransferase, putative		0.000969373	0.000972389		0.000833496	0.000964234		0.72257	0.02613		0.15945
Pv_Sal1_chr05	PVX_089915	repressor of RNA polymerase III transcription MAF1, putative		0	0.000154131		0	0.00050228		0	-1.18935		-0.0345
Pv_Sal1_chr05	PVX_089920	prohibitin-like protein, putative		0.000175439	0.000509605		0.000310075	0.000566387		-1.11173	-0.19966		-0.00921
Pv_Sal1_chr05	PVX_089925	hypothetical protein, conserved		0.00177441	0.0015289		0.00134405	0.000818354		0.8198	1.11893		0.56774
Pv_Sal1_chr05	PVX_089930	small GTP-binding protein sar1, putative		0.000358789	0.000296065		0.000356696	0.000651545		0.01499	-1.08655		0.67639
Pv_Sal1_chr05	PVX_089935	hypothetical protein, conserved		0.000519913	0.00120761		0.000624166	0.00129846		-0.75441	-0.23329		0.14387
Pv_Sal1_chr05	PVX_089940	hypothetical protein, conserved		0.00108482	0.00272169		0.00156872	0.00222868		-1.27616	0.65331		0.35592
Pv_Sal1_chr05	PVX_089945	mRNA-binding protein PUF2, putative		0.000402751	0.000691002		0.000376851	0.00103254		0.22171	-0.89866		0.29165
Pv_Sal1_chr05	PVX_089950	bifunctional dihydrofolate reductase-thymidylate synthase, putative		0.000355747	0.00120072		0.000377253	0.000574245		-0.18393	2.55619		0.32703
Pv_Sal1_chr05	PVX_089955	hypothetical protein, conserved		0.000288162	0.000219336		0.000404446	0.000410426		-1.03446	-1.09091		0.37914
Pv_Sal1_chr05	PVX_089960	hypothetical protein, conserved		0.000205661	0.000682388		0.000194985	0.000593603		0.23974	0.50189		0.26996
Pv_Sal1_chr05	PVX_089970	hypothetical protein, conserved		0.00027435	0.000376478		0.000385061	0.000781507		-1.03446	-1.43937		0.05188
Pv_Sal1_chr05	PVX_089972	conserved Plasmodium protein, unknown function		0.000756979	0.000601072		0.000837644	0.00102003		-0.41548	-1.23864		0.17432
Pv_Sal1_chr05	PVX_089975	hypothetical protein, conserved		0	0.000415448		0	0.00057805		0	-0.69323		0.65579
Pv_Sal1_chr05	PVX_089980	cdc2-related protein kinase 1, putative		0.000302263	0.000537394		0.000384642	0.00081969		-0.69098	-0.88293		0.01963
Pv_Sal1_chr05	PVX_089985	hypothetical protein, conserved		0.000414862	0.000509026		0.00043038	0.000786138		-0.12972	-0.95768		-0.00184
Pv_Sal1_chr05	PVX_089990	hypothetical protein, conserved		0.000483755	0.000554352		0.000436942	0.000591202		0.50019	-0.20746		0.18005
Pv_Sal1_chr05	PVX_089995	hypothetical protein, conserved		0.000551955	0.000608437		0.000572601	0.0008716		-0.14916	-0.9016		0.08683
Pv_Sal1_chr05	PVX_090000	hypothetical protein, conserved		0.000293846	0.000402518		0.000194758	0.000474329		1.30268	-0.33165		-0.04993
Pv_Sal1_chr05	PVX_090005	hypothetical protein		0.00100661	0.0014866		0.00076248	0.00129991		1.28389	0.42417		0.1407
Pv_Sal1_chr05	PVX_090010	hypothetical protein, conserved		0.000478323	0.000404664		0.000317028	0.000386057		1.30268	0.08269		0.13237
Pv_Sal1_chr05	PVX_090015	trafficking protein particle complex subunit 3, putative		0.000275322	0.000256537		0.000208546	0.000253955		0.8198	0.01746		-0.04921
Pv_Sal1_chr05	PVX_090020	hypothetical protein, conserved		0.000104595	0.000150841		6.93246e-05	0.000337677		1.30268	-1.46432		0.24854
Pv_Sal1_chr05	PVX_090025	RNA-binding protein NOB1, putative		0.000511745	0.000461689		0.000493351	0.00045058		0.1203	0.0491		0.20365
Pv_Sal1_chr05	PVX_090030	hypothetical protein, conserved		0.000738474	0.000757976		0.000772815	0.000941089		-0.17819	-0.54039		0.33666
Pv_Sal1_chr05	PVX_090035	hypothetical protein, conserved		0	0.000621877		0	0.000849581		0	-0.72815		0.15856
Pv_Sal1_chr05	PVX_090040	hypothetical protein, conserved		0.000865692	0.00132894		0.000802161	0.00130243		0.32765	0.06139		0.1983
Pv_Sal1_chr05	PVX_090045	hypothetical protein, conserved		0.000417713	0.000811497		0.000442965	0.000943979		-0.18393	-0.3598		0.44881
Pv_Sal1_chr05	PVX_090050	Got1 domain containing protein		0	0.000162512		0	0.000524944		0	-0.88974		-0.0401
Pv_Sal1_chr05	PVX_090055	hypothetical protein, conserved		0.000156495	0.000207621		0.000276593	0.000673637		-1.11173	-1.5154		0.75721
Pv_Sal1_chr05	PVX_090060	hypothetical protein, conserved		0.000449513	0.00100054		0.000527877	0.00087657		-0.66474	0.4597		0.28629
Pv_Sal1_chr05	PVX_090065	hypothetical protein, conserved		0.000426851	0.000202078		0.000411509	0.000501111		0.1203	-1.3072		0.35549
Pv_Sal1_chr05	PVX_090070	ran binding protein 1, putative		0.000412458	0.000636258		0.000267792	0.000733729		1.74286	-0.36091		0.02233
Pv_Sal1_chr05	PVX_090075	hypothetical protein, conserved		0.000326801	0.000477013		0.000324895	0.000989096		0.01499	-1.21307		0.05156
Pv_Sal1_chr05	PVX_090080	ribosomal protein L7Ae-related protein, putative		0.00069668	0.000859767		0.000852457	0.000865061		-0.65748	-0.01434		0.16867
Pv_Sal1_chr05	PVX_090085	phosphatidylinositol 4-kinase, putative		0.000145027	0.000701825		0.000175527	0.000854985		-0.73599	-0.60901		0.24311
Pv_Sal1_chr05	PVX_090090	CW-type zinc finger domain-containing protein		0.000280167	0.00077672		0.00024183	0.000925527		0.67147	-0.5387		0.0905
Pv_Sal1_chr05	PVX_090095	serine/threonine protein kinase RIO2, putative		0.000184133	0.000460663		0.000183059	0.000445835		0.01499	0.07285		0.03869
Pv_Sal1_chr05	PVX_090100	hypothetical protein, conserved		0.000410502	0.00104488		0.000477791	0.0010182		-0.58262	0.082		0.32464
Pv_Sal1_chr05	PVX_090105	holo-[acyl-carrier-protein] synthase, putative		0.000260586	0.000401309		0.000460568	0.000841279		-1.40085	-1.28885		0.00832
Pv_Sal1_chr05	PVX_090110	transcription factor with AP2 domain(s), putative		0.000410582	0.00105756		0.000386246	0.00111173		0.28213	-0.16499		0.2467
Pv_Sal1_chr05	PVX_090115	ribosome-recycling factor, putative		0.00113268	0.00193068		0.00128696	0.00156719		-0.4313	0.57161		0.04627
Pv_Sal1_chr05	PVX_090120	hypothetical protein, conserved		0.000370111	0.00100018		0.000245306	0.000896158		1.30268	0.28607		0.05685
Pv_Sal1_chr05	PVX_090125	hypothetical protein		0	0.000114538		0	0.000299134		0	-1.05888		-0.03338
Pv_Sal1_chr05	PVX_090130	hypothetical protein, conserved		0.000406049	0.000934989		0.000413373	0.00113261		-0.07645	-0.5761		0.28128
Pv_Sal1_chr05	PVX_090135	hypothetical protein, conserved		0.000276625	9.21577e-05		0.000488916	0.000297686		-1.11173	-0.88974		0.06838
Pv_Sal1_chr05	PVX_090137	conserved Plasmodium protein, unknown function		0	0.000151339		0	0.000960835		0	-1.08571		-0.05118
Pv_Sal1_chr05	PVX_090140	steroid dehydrogenase, putative		0.00105958	0.000151169		0.00115443	0.000421738		-0.32944	-1.27762		0.44858
Pv_Sal1_chr05	PVX_090145	hypothetical protein, conserved		0.000680389	0.000555034		0.000733754	0.000781832		-0.27922	-0.74369		0.23046
Pv_Sal1_chr05	PVX_090150	erythrocyte membrane-associated antigen, putative		0.000332829	0.000714961		0.000401081	0.00107451		-0.7838	-1.14704		0.24217
Pv_Sal1_chr05	PVX_090155	tubulin alpha chain, putative		0.000719699	0.001408		0.000602532	0.000856017		0.69962	1.65315		0.29666
Pv_Sal1_chr05	PVX_090160	40S ribosomal protein S19, putative		0.00162427	0.00147311		0.0011357	0.00138299		1.65168	0.17246		0.31484
Pv_Sal1_chr05	PVX_090165	pre-mRNA-splicing helicase BRR2, putative		0.000252145	0.000639603		0.000327415	0.000897091		-0.99184	-0.94769		0.27658
Pv_Sal1_chr05	PVX_090170	hypothetical protein, conserved		0	0		0	0		0	0		0
Pv_Sal1_chr05	PVX_090175	eukaryotic initiation factor, putative		0.000171527	2.90738e-05		0.000303161	0.000184586		-1.11173	-1.08571		0.06036
Pv_Sal1_chr05	PVX_090180	hypothetical protein, conserved		0.000420211	0.000680062		0.000621787	0.00104112		-1.24468	-0.98138		0.02061
Pv_Sal1_chr05	PVX_090185	hypothetical protein, conserved		0.000603147	0.00068112		0.000599637	0.000365101		0.01889	1.48519		0.13537
Pv_Sal1_chr05	PVX_090190	hypothetical protein, conserved		0.000274776	0.000419142		0.000273173	0.000498981		0.01499	-0.31863		0.08531
Pv_Sal1_chr05	PVX_090195	AP-4 complex subunit sigma, putative		0.00084656	0.00155993		0.000841633	0.00128111		0.01889	0.50995		0.03814
Pv_Sal1_chr05	PVX_090200	hypothetical protein, conserved		0.00180924	0.00118752		0.00187692	0.0011428		-0.12972	0.07794		0.0768
Pv_Sal1_chr05	PVX_090205	hypothetical protein, conserved		0.000700413	0.00082996		0.000810283	0.000863375		-0.52059	-0.09923		-0.01507
Pv_Sal1_chr05	PVX_090210	asparagine-rich protein		0.00202256	0.00102296		0.00206234	0.0012557		-0.07735	-0.43428		0.2055
Pv_Sal1_chr05	PVX_090215	glideosome associated protein with multiple membrane spans 2, putative		0.000549827	0.00073894		0.000583069	0.000710028		-0.21888	0.10778		0.25019
Pv_Sal1_chr05	PVX_090220	hypothetical protein, conserved		0.000739762	0.000890595		0.00101308	0.000806627		-1.22765	0.31672		0.07921
Pv_Sal1_chr05	PVX_090225	hypothetical protein, conserved		0.000552796	0		0.000703455	0		-0.69098	0		0.37947
Pv_Sal1_chr05	PVX_090230	early transcribed membrane protein (ETRAMP)		0.000229192	0.000165264		0.000151906	0.000369965		1.30268	-1.21202		0.46435
Pv_Sal1_chr05	PVX_090235	hypothetical protein		0.000698546	0.00164888		0.000694472	0.00126853		0.01499	0.5971		0.14503
Pv_Sal1_chr05	PVX_090240	cysteine-rich protective antigen, putative		0.00212837	0.00907534		0.00239922	0.00633021		-0.49433	1.44066		0.19707
Pv_Sal1_chr05	PVX_090245	Phist protein (Pf-fam-b)		0.000665134	0.000308596		0.000813858	0.000330356		-0.65748	-0.11301		0.23087
Pv_Sal1_chr05	PVX_090250	tryptophan-rich antigen (Pv-fam-a)		0.000987149	0.000507169		0.00109551	0.000222342		-0.35591	1.65085		-0.00667
Pv_Sal1_chr05	PVX_090255	tryptophan-rich antigen (Pv-fam-a)		0.000682128	0.000666583		0.000482246	0.00058725		1.33722	0.29592		-0.02792
Pv_Sal1_chr05	PVX_090260	tryptophan-rich antigen (Pv-fam-a)		0.000927357	0.000190603		0.000819519	0.000332654		0.47343	-0.73272		0.547
Pv_Sal1_chr05	PVX_090265	tryptophan-rich antigen (Pv-fam-a)		0.000232693	0.00133823		0.000411269	0.00112684		-1.40085	0.50964		0.27693
Pv_Sal1_chr05	PVX_090270	tryptophan-rich antigen (Pv-fam-a)		0.00104166	0.0016819		0.0012007	0.00146214		-0.5311	0.41741		0.06281
Pv_Sal1_chr05	PVX_090275	tryptophan-rich antigen (Pv-fam-a)		0.000918276	0.000860466		0.000834677	0.000635263		0.38453	0.83063		0.35784
Pv_Sal1_chr05	PVX_090280	PST-A protein		0.000160385	0.0014848		0.000283469	0.00086298		-1.11173	1.68832		0.29209
Pv_Sal1_chr05	PVX_090285	Pvstp1, putative		0.00291484	0.0152546		0.00375344	0.0149893		-1.07833	0.06277		0.19329
Pv_Sal1_chr05	PVX_090290	variable surface protein Vir12, putative		0.00694619	0.0363365		0.00689186	0.0374955		0.03873	-0.11062		0.18118
Pv_Sal1_chr05	PVX_090293	VIR protein, pseudogene		0.00608949	0.0328974		0.00589611	0.0179498		0.15464	2.90548		0.32395
Pv_Sal1_chr05	PVX_090295	VIR protein		0.00702675	0.0433107		0.00670968	0.0274016		0.2296	2.06493		0.20541
Pv_Sal1_chr05	PVX_090300	Plasmodium exported protein, unknown function		0.000751386	0.00177065		0.000597609	0.0021832		0.83017	-0.54347		0.11479
Pv_Sal1_chr05	PVX_090305	variable surface protein Vir12-related		0.00786675	0.0430026		0.00829979	0.031228		-0.25308	1.33874		0.24159
Pv_Sal1_chr05	PVX_090310	VIR protein		0.0044335	0.018273		0.00487567	0.0115565		-0.43412	2.03004		0.22043
Pv_Sal1_chr05	PVX_090315	variable surface protein Vir12-like		0.00325401	0.0193772		0.00366642	0.010374		-0.52302	2.99815		0.32813
Pv_Sal1_chr05	PVX_090320	VIR protein, pseudogene		0.0080808	0.0339762		0.00686856	0.0192674		0.84485	2.67877		0.31943
Pv_Sal1_chr05	PVX_090325	reticulocyte binding protein 2c		0.00490298	0.035441		0.00436	0.0194263		0.61759	2.95526		0.24756
Pv_Sal1_chr05	PVX_090330	reticulocyte binding protein 2 precursor (PvRBP-2), putative		0.00817246	0.03317		0.00665345	0.0175547		1.10741	3.13998		0.2144
Pv_Sal1_chr05	PVX_090335	variable surface protein Vir12-like		0.00729958	0.0246188		0.00671176	0.013622		0.42054	2.81239		0.26058
Pv_Sal1_chr06	PVX_001610	variable surface protein Vir25-related		0.009466	0.0545129		0.0106354	0.0374901		-0.53285	1.61007		0.23185
Pv_Sal1_chr06	PVX_001615	variable surface protein Vir12/24-related		0.00150881	0.00162353		0.00156525	0.00190607		-0.14916	-0.42632		0.06547
Pv_Sal1_chr06	PVX_001620	hypothetical protein		0.00611064	0.0148005		0.0063392	0.00882229		-0.17	2.28319		0.23437
Pv_Sal1_chr06	PVX_001625	variable surface protein Vir12-related		0.00650176	0.0284882		0.00709552	0.0178047		-0.40341	2.10825		0.30272
Pv_Sal1_chr06	PVX_001630	VIR protein, pseudogene		0.000509115	0.00122102		0.000437754	0.00159921		0.52594	-0.68014		0.08696
Pv_Sal1_chr06	PVX_001635	VIR protein		0.00624282	0.0208899		0.00584999	0.0139804		0.32599	1.74204		0.32993
Pv_Sal1_chr06	PVX_001640	VIR protein		0.00914158	0.0360165		0.00906374	0.0224345		0.04188	2.14107		0.2274
Pv_Sal1_chr06	PVX_001645	variable surface protein Vir12-related		0.00482789	0.0322293		0.0053726	0.0306918		-0.48934	0.17847		0.17127
Pv_Sal1_chr06	PVX_001650	Pv-fam-d protein		0.000480083	0.000698334		0.00058743	0.00134126		-0.70161	-1.43138		0.01878
Pv_Sal1_chr06	PVX_001655	hypothetical protein		0.000918056	0.00134928		0.00128853	0.00156909		-1.03446	-0.34524		-0.01178
Pv_Sal1_chr06	PVX_001660	Plasmodium exported protein, unknown function, pseudogene		0.000781068	0.00187057		0.000974461	0.0014833		-0.76195	0.72511		0.12177
Pv_Sal1_chr06	PVX_001670	Plasmodium exported protein, unknown function		0.000426985	0.000764133		0.000301867	0.00082709		1.33722	-0.2068		0.31954
Pv_Sal1_chr06	PVX_001675	Phist protein (Pf-fam-b)		0.00192308	0.0016144		0.00247193	0.00188136		-0.95794	-0.39408		0.05412
Pv_Sal1_chr06	PVX_001680	Phist protein (Pf-fam-b)		0.00105876	0.000870646		0.000935643	0.000911497		0.52764	-0.11861		0.35337
Pv_Sal1_chr06	PVX_001685	Phist protein (Pf-fam-b)		0.000639648	0.000818526		0.000701709	0.000961312		-0.33956	-0.40354		0.07289
Pv_Sal1_chr06	PVX_001690	Phist protein (Pf-fam-b)		0.0012806	0.00136465		0.00143791	0.00116733		-0.45258	0.44735		0.17446
Pv_Sal1_chr06	PVX_001695	Phist protein (Pf-fam-b)		0.000353045	0.000118641		0.000623982	0.000569886		-1.40085	-1.57686		0.06475
Pv_Sal1_chr06	PVX_001700	Phist protein (Pf-fam-b)		0.000925924	0.0010343		0.000803377	0.00130441		0.54883	-0.54801		0.03421
Pv_Sal1_chr06	PVX_001705	Phist protein (Pf-fam-b)		0.00195889	0.000749147		0.00204327	0.000777555		-0.17816	-0.0856		0.39694
Pv_Sal1_chr06	PVX_001710	Phist protein (Pf-fam-b)		0	0.000252275		0	0.000630548		0	-1.1947		-0.02034
Pv_Sal1_chr06	PVX_001715	early transcribed membrane protein (ETRAMP)		0.00331346	0.00562841		0.00210826	0.00470676		2.05672	0.55413		0.16825
Pv_Sal1_chr06	PVX_001720	DNA polymerase delta catalytic subunit, putative		0.000290444	0.00057486		0.00042977	0.000392512		-1.24468	1.14492		0.29214
Pv_Sal1_chr06	PVX_001725	rhoptry neck protein 12, putative		0.00104337	0.000987057		0.00099085	0.00105577		0.2035	-0.16686		0.24941
Pv_Sal1_chr06	PVX_001730	enoyl-CoA hydratase-related protein, putative		0.000889952	0.000705678		0.000845154	0.000771885		0.2035	-0.21139		0.20784
Pv_Sal1_chr06	PVX_001735	golgi re-assembly stacking protein, putative		0.00142259	0.00139158		0.00127744	0.0016667		0.48127	-0.49291		0.32768
Pv_Sal1_chr06	PVX_001740	phosphomannomutase, putative		0	0.000195757		0	0.000690938		0	-1.76623		-0.03908
Pv_Sal1_chr06	PVX_001745	hypothetical protein, conserved		0.00205639	0.00208833		0.00211036	0.00128494		-0.0982	1.36962		0.27613
Pv_Sal1_chr06	PVX_001750	hypothetical protein, conserved		0.00107527	0.000606348		0.00110349	0.000559904		-0.10581	0.19436		0.20519
Pv_Sal1_chr06	PVX_001752	hypothetical protein		0.000129282	0.000106542		0.000228498	0.000278251		-1.11173	-1.05888		0.02204
Pv_Sal1_chr06	PVX_001755	hypothetical protein, conserved		0.000226685	0.000407644		0.000225366	0.000617483		0.01889	-0.92325		0.01508
Pv_Sal1_chr06	PVX_001760	26S proteasome regulatory subunit p55, putative		0.000539981	0.00176756		0.000660721	0.00120688		-0.65748	1.26216		0.24083
Pv_Sal1_chr06	PVX_001765	tRNA pseudouridine synthase, putative		0.000272669	0.000699195		0.000271078	0.000825258		0.01499	-0.35792		-0.02
Pv_Sal1_chr06	PVX_001770	hypothetical protein, conserved		0	0.000124265		0	0.000532082		0	-1.31515		-0.04381
Pv_Sal1_chr06	PVX_001775	serine/threonine protein phosphatase 8, putative		0.0006883	0.000826436		0.000670327	0.00091832		0.1211	-0.32194		0.28709
Pv_Sal1_chr06	PVX_001780	hypothetical protein, conserved		0.00124988	0.000727848		0.000939289	0.000762541		1.36795	-0.1204		0.29784
Pv_Sal1_chr06	PVX_001782	hypothetical protein		0.000950677	0.000425062		0.0006301	0.000383649		1.30268	0.13909		0.16174
Pv_Sal1_chr06	PVX_001783	hypothetical protein		0.000598637	0.00187407		0.00057712	0.00122987		0.1203	1.34285		0.13773
Pv_Sal1_chr06	PVX_001785	hypothetical protein, conserved		0.000455377	0.000457984		0.000289743	0.00141133		1.46364	-1.78773		0.29253
Pv_Sal1_chr06	PVX_001790	hypothetical protein, conserved		0.0003374	0.000483317		0.000441122	0.000850523		-0.97273	-1.3338		0.01607
Pv_Sal1_chr06	PVX_001795	hypothetical protein, conserved		0.000884784	0.00073453		0.00061192	0.000869354		1.60435	-0.39759		0.22624
Pv_Sal1_chr06	PVX_001800	hypothetical protein, conserved		0.00048885	0.00327155		0.000648003	0.00226866		-0.94297	1.39811		0.16971
Pv_Sal1_chr06	PVX_001805	hypothetical protein, conserved		0.00116426	0.00146872		0.00128833	0.0014708		-0.41548	-0.00422		0.16276
Pv_Sal1_chr06	PVX_001810	hypothetical protein, conserved		0.000317105	0.00132982		0.000346167	0.00129474		-0.35559	0.09065		0.22756
Pv_Sal1_chr06	PVX_001820	hypothetical protein		0.000501414	0.000676205		0.000593951	0.00108492		-0.65991	-1.17872		0.17851
Pv_Sal1_chr06	PVX_001825	hypothetical protein, conserved		0	0		0	0		0	0		0
Pv_Sal1_chr06	PVX_001830	hypothetical protein, conserved		0.000650203	0.000818404		0.00088023	0.000893244		-1.18033	-0.26056		0.39269
Pv_Sal1_chr06	PVX_001835	60S ribosomal protein L30, putative		0.00116704	3.70897e-05		0.000773492	0.000235478		1.64145	-1.08571		0.64246
Pv_Sal1_chr06	PVX_001840	hypothetical protein, conserved		0.000127204	0.000442541		0.000188225	0.00077358		-1.24468	-1.37691		0.1285
Pv_Sal1_chr06	PVX_001845	hypothetical protein, conserved		0.000215821	0.000395817		0.000228868	0.000557403		-0.18393	-0.76721		-0.01374
Pv_Sal1_chr06	PVX_001850	hypothetical protein		0.00059473	0.000816372		0.000909639	0.000996935		-1.38818	-0.49207		0.54873
Pv_Sal1_chr06	PVX_001855	tRNA methyltransferase, putative		0.000638657	0.00035901		0.000611991	0.000521672		0.17473	-0.79939		0.18864
Pv_Sal1_chr06	PVX_001860	autophagy-related protein 8, putative		0	0		0	0		0	0		0
Pv_Sal1_chr06	PVX_001865	RNA-binding protein, putative		0.000537967	0.000855456		0.00043884	0.00113559		0.86725	-0.75053		0.12371
Pv_Sal1_chr06	PVX_001868	hypothetical protein, conserved		0.0019929	0.00137139		0.00217129	0.00158644		-0.32944	-0.33408		0.36274
Pv_Sal1_chr06	PVX_001872	hypothetical protein, conserved		0.000464626	0.000774815		0.000577402	0.000773439		-0.78318	0.00504		0.3317
Pv_Sal1_chr06	PVX_001875	cytoplasmic dynein intermediate chain, putative		0.000463172	0.000687997		0.000480497	0.000877682		-0.12972	-0.58716		-0.04365
Pv_Sal1_chr06	PVX_001880	S-adenosyl-L-methionine-dependent methyltransferase, putative		0.000978261	0.00156024		0.00115267	0.00175457		-0.62597	-0.33074		0.25006
Pv_Sal1_chr06	PVX_001885	hypothetical protein, conserved		0.000410886	0.000371025		0.000272331	0.000497443		1.30268	-0.5061		0.05842
Pv_Sal1_chr06	PVX_001890	hypothetical protein, conserved		0.000624721	0.00104239		0.000425887	0.00108046		1.93145	-0.11245		0.15784
Pv_Sal1_chr06	PVX_001895	histone acetyltransferase, putative		0.000218732	0.000543499		0.000248525	0.000605279		-0.4313	-0.29355		0.19768
Pv_Sal1_chr06	PVX_001900	dihydrolipoamide acetyltransferase, putative		0.000690012	0.00115059		0.000615472	0.00124914		0.50103	-0.24536		0.0434
Pv_Sal1_chr06	PVX_001905	ADP-ribosylation factor, putative		0.00129105	0.000855672		0.00102683	0.000781508		0.98793	0.22235		0.29641
Pv_Sal1_chr06	PVX_001910	hypothetical protein, conserved		0.000977149	0.00138611		0.0010028	0.000763217		-0.0982	1.91228		0.02865
Pv_Sal1_chr06	PVX_001920	hypothetical protein, conserved		0.000373212	0.00129275		0.00043975	0.00111563		-0.62597	0.50678		0.2546
Pv_Sal1_chr06	PVX_001925	hypothetical protein, conserved		0.000816529	0.00201998		0.000599467	0.00158166		1.30277	0.80836		0.08311
Pv_Sal1_chr06	PVX_001930	hypothetical protein, conserved		0.00133102	0.00111335		0.00161094	0.00112097		-0.73599	-0.01799		0.39594
Pv_Sal1_chr06	PVX_001935	endomembrane protein 70, putative		0.000454329	0.00117478		0.000380365	0.00146676		0.69962	-0.61498		0.12666
Pv_Sal1_chr06	PVX_001940	ATP-dependent RNA helicase, putative		0.000391945	0.000365478		0.000377858	0.000575166		0.1203	-0.85421		-0.01959
Pv_Sal1_chr06	PVX_001945	deoxyribose-phosphate aldolase, putative		0.00117994	0.00256686		0.00089377	0.00190466		1.03299	0.89133		0.41509
Pv_Sal1_chr06	PVX_001950	hypothetical protein, conserved		0.000197358	0.000960451		0.000232544	0.00100292		-0.68342	-0.14671		0.18194
Pv_Sal1_chr06	PVX_001955	schizont egress antigen-1, putative		0.000364484	0.000355573		0.000358626	0.000655071		0.06757	-1.4022		0.18044
Pv_Sal1_chr06	PVX_001960	hypothetical protein, conserved		0.000388459	0.000729697		0.000445918	0.000892093		-0.54579	-0.57574		0.0547
Pv_Sal1_chr06	PVX_001965	RNA-binding protein, putative		0.000633847	0.000884891		0.000821539	0.00131874		-1.02301	-1.06597		0.16243
Pv_Sal1_chr06	PVX_001970	hypothetical protein, conserved		0.000188857	6.29178e-05		0.000333792	0.000203236		-1.11173	-0.88974		0.06838
Pv_Sal1_chr06	PVX_001975	hypothetical protein, conserved		0.000609717	0.000614819		0.000515887	0.000816682		0.72931	-0.72099		-3e-05
Pv_Sal1_chr06	PVX_001980	ZIP domain-containing protein, putative		0	0.000526711		0	0.000648275		0	-0.43937		0.42519
Pv_Sal1_chr06	PVX_111600	serine/arginine-rich splicing factor 4, putative		0.000110629	0.000107654		0.000109983	0.000200896		0.01499	-0.92431		0.09409
Pv_Sal1_chr06	PVX_111595	citrate synthase, mitochondrial precursor, putative		0.000401901	0.000737336		0.00046778	0.000854453		-0.50669	-0.37239		0.11828
Pv_Sal1_chr06	PVX_111590	kelch domain-containing protein		0.000192677	0.000425672		0.000127704	0.000622044		1.30268	-0.83548		0.27397
Pv_Sal1_chr06	PVX_111580	phospholipid scramblase, putative		0.000515793	0.000388878		0.000341863	0.00020815		1.30268	1.11893		0.16605
Pv_Sal1_chr06	PVX_111575	4-hydroxy-3-methylbut-2-en-1-yl diphosphate synthase, putative		0.000160514	0.000376188		0.000283697	0.000518203		-1.40085	-0.67539		0.03785
Pv_Sal1_chr06	PVX_111570	hypothetical protein, conserved		0	0.000375197		0	0.000339475		0	0.18054		0.0312
Pv_Sal1_chr06	PVX_111565	hypothetical protein, conserved		0.000669534	0.000402496		0.000507154	0.000617581		1.03299	-0.76291		0.49144
Pv_Sal1_chr06	PVX_111560	dynein heavy chain, putative		0.000167116	0.000373704		0.000201047	0.000544052		-0.73901	-1.04213		0.26208
Pv_Sal1_chr06	PVX_111555	orotidine 5'-phosphate decarboxylase, putative		0.000176523	0.000419903		0.000311991	0.000189962		-1.11173	1.55986		0.21951
Pv_Sal1_chr06	PVX_111550	hypothetical protein, conserved		0	0.00039053		0	0.00066122		0	-0.89675		0.02755
Pv_Sal1_chr06	PVX_111545	mitotic spindle assembly checkpoint protein, putative		0.000206932	6.65184e-05		0.000365738	0.000111344		-1.40085	-0.5188		0.08304
Pv_Sal1_chr06	PVX_111540	hypothetical protein		0	0		0	0		0	0		0
Pv_Sal1_chr06	PVX_111535	hypothetical protein, conserved		0.000492156	0.000502295		0.000543657	0.000662034		-0.37985	-0.67011		0.2048
Pv_Sal1_chr06	PVX_111530	hypothetical protein, conserved		9.61076e-05	0.0001584		0.000169864	0.000517124		-1.11173	-1.62537		-0.00253
Pv_Sal1_chr06	PVX_111525	hypothetical protein, conserved		0.000589681	0.000193572		0.000521109	0.000528814		0.47343	-1.48539		0.28454
Pv_Sal1_chr06	PVX_111520	hypothetical protein, conserved		0.000470723	0.000665165		0.000508874	0.000641808		-0.34337	0.11792		0.10063
Pv_Sal1_chr06	PVX_111515	hypothetical protein, conserved		0.000897203	0.000865603		0.000696181	0.00116568		1.10861	-0.72849		0.11947
Pv_Sal1_chr06	PVX_111510	hypothetical protein		0.000700868	0.000901143		0.000670592	0.00122491		0.19478	-0.83998		0.123
Pv_Sal1_chr06	PVX_111500	RNA-binding protein, putative		0.000769474	0.000178089		0.000489593	0.000298098		1.46364	-0.5188		0.48617
Pv_Sal1_chr06	PVX_111495	hypothetical protein, conserved		0.00274791	0.00380838		0.00418101	0.00370283		-1.53483	0.08596		0.13307
Pv_Sal1_chr06	PVX_111490	hypothetical protein, conserved		0.000899435	0.00141851		0.000986701	0.00150193		-0.33956	-0.15426		0.11872
Pv_Sal1_chr06	PVX_111485	hypothetical protein, conserved		0.000540541	0.0011847		0.000955368	0.00174509		-1.40085	-0.79139		0.45577
Pv_Sal1_chr06	PVX_111480	RAP protein, putative		9.95025e-05	0.000132592		0.000175864	0.000428312		-1.11173	-1.51242		-0.00181
Pv_Sal1_chr06	PVX_111475	hypothetical protein, conserved		0.000584061	0.00054276		0.000663615	0.000808112		-0.4313	-0.80923		-0.00302
Pv_Sal1_chr06	PVX_111470	hypothetical protein, conserved		0.000359688	0.000520471		0.000312083	0.000633393		0.54883	-0.49514		0.23959
Pv_Sal1_chr06	PVX_111465	hypothetical protein, conserved		0.000562769	0.000725253		0.000459072	0.000908426		0.86725	-0.58816		0.11202
Pv_Sal1_chr06	PVX_111460	hypothetical protein, conserved		0.000610313	0.000364833		0.000544383	0.000441945		0.50103	-0.46177		0.50477
Pv_Sal1_chr06	PVX_111455	glutamine--fructose-6-phosphate aminotransferase [isomerizing], putative		8.76424e-05	0.000141376		0.000154902	0.000282945		-1.11173	-0.99641		0.00975
Pv_Sal1_chr06	PVX_111450	hypothetical protein		0	0.000186794		0	0.000216309		0	-0.17586		0.00577
Pv_Sal1_chr06	PVX_111445	hypothetical protein, conserved		0.000145932	0.000149259		0.000257925	0.000314085		-1.40085	-1.14956		0.03637
Pv_Sal1_chr06	PVX_111440	hypothetical protein, conserved		0.00043801	0.000816583		0.000431606	0.000976087		0.06284	-0.52377		0.15004
Pv_Sal1_chr06	PVX_111435	hypothetical protein, conserved		0.000261043	0.000709596		0.000308344	0.00090116		-0.70659	-0.73155		0.16548
Pv_Sal1_chr06	PVX_111430	cytochrome c oxidase copper chaperone, putative		0.0017778	0		0.00176743	0		0.01499	0		0.93027
Pv_Sal1_chr06	PVX_111425	hypothetical protein		0	0		0	0		0	0		0
Pv_Sal1_chr06	PVX_111420	hypothetical protein		0.00172433	0.00111449		0.00137143	0.000626267		0.98793	1.55248		0.18956
Pv_Sal1_chr06	PVX_111415	conserved Plasmodium protein, unknown function		0.000652178	0.000790965		0.000766269	0.0010049		-0.67752	-0.68746		0.26756
Pv_Sal1_chr06	PVX_111410	hypothetical protein, conserved		0.000664969	0.00157074		0.000983955	0.0011982		-1.24468	0.82285		0.47032
Pv_Sal1_chr06	PVX_111405	hypothetical protein, conserved		0.00108353	0.00094922		0.000940121	0.000572412		0.54883	1.31093		-0.0348
Pv_Sal1_chr06	PVX_111400	hypothetical protein, conserved		0	0.000254522		0	0.000371936		0	-0.62868		0.03699
Pv_Sal1_chr06	PVX_111395	hypothetical protein, conserved		7.36106e-05	0.00062898		0.000130102	0.000871365		-1.11173	-0.78717		0.06947
Pv_Sal1_chr06	PVX_111390	cell division cycle protein 20 homolog, putative		0.00078819	0.00106433		0.000748514	0.00136724		0.2035	-0.63719		0.03024
Pv_Sal1_chr06	PVX_111387	conserved Plasmodium protein, unknown function		0.000956938	0		0.00169132	0		-1.11173	0		0.23882
Pv_Sal1_chr06	PVX_111385	hypothetical protein		0.000531632	0.00130148		0.000626415	0.00186889		-0.67067	-1.02428		0.21546
Pv_Sal1_chr06	PVX_111380	40S ribosomal protein S2, putative		0	0.00106564		0	0.00114078		0	-0.16231		0.09429
Pv_Sal1_chr06	PVX_111375	biotin--[acetyl-CoA-carboxylase] synthetase, putative		0.0016568	0.00148431		0.00125498	0.00152824		1.15198	-0.07085		0.20148
Pv_Sal1_chr06	PVX_111370	hypothetical protein		0.000461554	0.00174656		0.000506336	0.00181122		-0.38158	-0.12013		0.21417
Pv_Sal1_chr06	PVX_111365	U3 small nucleolar ribonucleoprotein protein MPP10, putative		0.000818767	0.00125008		0.000667899	0.00101666		0.86725	0.63763		0.16267
Pv_Sal1_chr06	PVX_111360	hypothetical protein, conserved		0.000327378	9.29876e-05		0.000416601	0.000126828		-0.69098	-0.34383		0.17508
Pv_Sal1_chr06	PVX_111355	merozoite capping protein 1, putative		0.000844011	0.000570648		0.00114609	0.000797507		-1.11638	-0.75284		0.18333
Pv_Sal1_chr06	PVX_111350	DNA-directed RNA polymerase II, putative		0.000561508	0.00159494		0.000541326	0.00164799		0.1203	-0.0894		0.09997
Pv_Sal1_chr06	PVX_111345	hypothetical protein, conserved		0.000364299	0.000287432		0.000643872	0.000392035		-1.11173	-0.34383		-0.0605
Pv_Sal1_chr06	PVX_111340	hypothetical protein, conserved		0.000472221	0.000261054		0.000589143	0.000717424		-0.76195	-1.68352		0.34351
Pv_Sal1_chr06	PVX_111335	centrin-3, putative		0.000396829	0.00025215		0.00050498	0.000614934		-0.69098	-1.29233		0.55696
Pv_Sal1_chr06	PVX_111330	60S ribosomal protein L3, putative		0.000877768	0.00059946		0.000930838	0.00056676		-0.21888	0.12638		0.21741
Pv_Sal1_chr06	PVX_111325	palmitoyltransferase, putative		0.00115061	0.0017109		0.00122928	0.00166327		-0.28022	0.08906		0.1276
Pv_Sal1_chr06	PVX_111320	hypothetical protein, conserved		0.000213106	0.00046146		0.00037665	0.000687993		-1.66706	-0.94698		0.01021
Pv_Sal1_chr06	PVX_111315	protoporphyrinogen oxidase, putative		0.000821123	0.000691614		0.000826674	0.000604005		-0.02694	0.35746		-0.01615
Pv_Sal1_chr06	PVX_111310	hypothetical protein, conserved		0.000244499	0		0.000432134	0		-1.11173	0		0.23882
Pv_Sal1_chr06	PVX_111305	rRNA-processing protein EBP2, putative		0.000167645	0.000111702		0.0002963	0.000360816		-1.11173	-1.18469		0.02724
Pv_Sal1_chr06	PVX_111300	brix domain containing protein		0.00053601	0		0.000355262	0		1.30268	0		0.68503
Pv_Sal1_chr06	PVX_111295	hypothetical protein, conserved		0.000352004	0.000361863		0.000365171	0.000667026		-0.12972	-1.24295		0.36281
Pv_Sal1_chr06	PVX_111292	conserved Plasmodium protein, unknown function		0.00118898	0.00129311		0.0013319	0.00113534		-0.43027	0.35627		0.24893
Pv_Sal1_chr06	PVX_111290	merozoite TRAP-like protein, putative		0.000649665	0.001187		0.000607887	0.00092531		0.22171	0.66265		0.22987
Pv_Sal1_chr06	PVX_111285	hypothetical protein, conserved		0.00026738	8.90775e-05		0.000472575	0.000287737		-1.11173	-0.88974		0.90509
Pv_Sal1_chr06	PVX_111280	inner membrane complex protein 1m, putative		0.00060204	0.000209562		0.000563324	0.000171496		0.22171	0.28607		0.25299
Pv_Sal1_chr06	PVX_111275	hypothetical protein		0.000193373	0.000373498		0.000246074	0.000524396		-0.69098	-0.73773		0.01282
Pv_Sal1_chr06	PVX_111270	hypothetical protein, conserved		0.000411687	0.000310855		0.000492908	0.000557361		-0.69795	-1.29007		0.18602
Pv_Sal1_chr06	PVX_111265	WD domain, G-beta repeat domain containing protein		0.000215866	0.000212585		0.000381528	0.000580753		-1.40085	-1.48539		0.00828
Pv_Sal1_chr06	PVX_111260	hypothetical protein, conserved		0.000964704	0.00144949		0.0010832	0.00197859		-0.45258	-0.82014		0.05043
Pv_Sal1_chr06	PVX_111255	hypothetical protein, conserved		0.000445233	0.000883052		0.000624901	0.000887796		-1.03446	-0.0137		0.49613
Pv_Sal1_chr06	PVX_111250	hypothetical protein, conserved		0.000734981	0.000559436		0.00103157	0.00041873		-1.03446	0.57659		0.56642
Pv_Sal1_chr06	PVX_111245	adenosine deaminase, putative		0.000791886	0.0014466		0.0010497	0.00127826		-0.94297	0.34853		0.11374
Pv_Sal1_chr06	PVX_111240	hypothetical protein, conserved		0.000332429	0.00059947		0.000344864	0.000769918		-0.12972	-0.62649		0.16376
Pv_Sal1_chr06	PVX_111235	Secretory protein, putative		0.000771487	0.000486974		0.000800345	0.000487306		-0.12972	-0.00137		0.03177
Pv_Sal1_chr06	PVX_111230	hypothetical protein, conserved		0.000711666	0.000792054		0.000759294	0.00109274		-0.28087	-0.88196		0.20377
Pv_Sal1_chr06	PVX_111225	transcription elongation factor SPT4, putative		0.000578792	0.00104251		0.000557989	0.00101923		0.1203	0.0563		0.24393
Pv_Sal1_chr06	PVX_111220	RNA helicase, putative		0.000308438	0.00054106		0.00031151	0.000900929		-0.03786	-1.23401		0.19431
Pv_Sal1_chr06	PVX_111215	hypothetical protein, conserved		0.0011961	0.00107619		0.00125172	0.000914563		-0.17819	0.43553		0.25637
Pv_Sal1_chr06	PVX_111210	hypothetical protein, conserved		0.000307944	0.00080164		0.000299903	0.000913011		0.09646	-0.36425		0.17267
Pv_Sal1_chr06	PVX_111205	hypothetical protein, conserved		0.0010523	0.000537242		0.00131285	0.000799357		-0.76195	-0.7183		0.08927
Pv_Sal1_chr06	PVX_111200	26S proteasome regulatory subunit RPN9, putative		0.00050412	0.000223605		0.000433459	0.000527841		0.52594	-1.26259		0.08125
Pv_Sal1_chr06	PVX_111195	tRNA N6-adenosine threonylcarbamoyltransferase, putative		0.000500242	0.000320818		0.000765121	0.000372687		-1.38818	-0.30488		0.03845
Pv_Sal1_chr06	PVX_111190	RNA methyltransferase, putative		0.00169082	0.000555419		0.00164667	0.00133681		0.09646	-1.28043		0.68555
Pv_Sal1_chr06	PVX_111185	calmodulin, putative		0.000177778	0.00068888		0.00031421	0.0015305		-1.11173	-1.45534		-0.02214
Pv_Sal1_chr06	PVX_111180	28 kDa ookinete surface protein, putative		0.00107039	0.00393267		0.00111043	0.00338053		-0.12972	0.48772		0.3259
Pv_Sal1_chr06	PVX_111175	ookinete surface protein Pvs25		0.000823831	0.00150558		0.00100804	0.000818354		-0.65748	1.83954		0.46482
Pv_Sal1_chr06	PVX_111170	hypothetical protein, conserved		0	0		0	0		0	0		0
Pv_Sal1_chr06	PVX_111165	MORN repeat-containing protein 1, putative		0.000721386	0.000479406		0.000559756	0.000511228		0.93158	-0.12395		0.00832
Pv_Sal1_chr06	PVX_111160	hypothetical protein, conserved		0.000361781	0.000365032		0.000348778	0.000530901		0.1203	-0.73205		-0.03262
Pv_Sal1_chr06	PVX_111155	hypothetical protein, conserved		0.000256753	0.000234553		0.000250049	0.000456742		0.09646	-1.32164		0.41444
Pv_Sal1_chr06	PVX_111150	RNA helicase, putative		0.000378114	0.000447504		0.000515536	0.000837053		-1.10277	-1.40344		0.03354
Pv_Sal1_chr06	PVX_111145	hypothetical protein, conserved		0.000593581	0.000691782		0.000737658	0.000898277		-0.78318	-0.63844		0.213
Pv_Sal1_chr06	PVX_111140	protein phosphatase 1, regulatory (inhibitor) subunit, putative		0.00129651	0.00149898		0.00123741	0.00075342		0.17186	1.97069		0.0066
Pv_Sal1_chr06	PVX_111135	hypothetical protein, conserved		0.000114025	0.00057179		0.000201531	0.000981652		-1.11173	-1.10499		0.05065
Pv_Sal1_chr06	PVX_111130	hypothetical protein, conserved		0.000520835	0.000277808		0.000436043	0.000265494		0.69962	0.09236		0.15018
Pv_Sal1_chr06	PVX_111125	ribosome maturation factor RimM, putative		0.000285307	0.000380519		0.000504259	0.000614057		-1.7411	-1.05625		0.01074
Pv_Sal1_chr06	PVX_111120	asparagine-rich antigen, putative		0.000370482	0.000588881		0.000428597	0.000848122		-0.52059	-0.89159		0.10914
Pv_Sal1_chr06	PVX_111115	hypothetical protein		0.00127444	0.000628761		0.00116508	0.00042563		0.37639	0.95041		0.25191
Pv_Sal1_chr06	PVX_111110	hypothetical protein, conserved		0.000233527	0.000545393		0.000297172	0.000995165		-0.69098	-1.27898		0.06596
Pv_Sal1_chr06	PVX_111105	phosphatidylinositol N-acetylglucosaminyltransferase subunit A, putative		0.000373781	0.000236404		0.000424692	0.000689554		-0.4313	-1.73921		0.19172
Pv_Sal1_chr06	PVX_111100	hypothetical protein, conserved		0	5.6927e-05		0	0.000361422		0	-1.44562		-0.05118
Pv_Sal1_chr06	PVX_111095	hypothetical protein, conserved		0.000256575	8.47274e-05		0.000453478	0.000276109		-1.40085	-1.18935		0.07202
Pv_Sal1_chr06	PVX_111090	hypothetical protein, conserved		0.000108284	0.000160747		0.000191384	0.00058264		-1.11173	-1.69663		3e-05
Pv_Sal1_chr06	PVX_111085	protein phosphatases PP1 regulatory subunit sds22, putative		0.00044618	0.00105026		0.000788591	0.00120037		-1.66706	-0.34732		0.02802
Pv_Sal1_chr06	PVX_111080	hypothetical protein, conserved		0.000197644	0.0003652		0.000241837	0.000687156		-0.65748	-1.38376		-0.01297
Pv_Sal1_chr06	PVX_111075	hypothetical protein, conserved		0.000476808	0.000184681		0.00045967	0.000279879		0.1203	-0.58362		0.49858
Pv_Sal1_chr06	PVX_111070	S-adenosylmethionine decarboxylase-ornithine decarboxylase, putative		0.000405628	0.00071058		0.000408371	0.000745935		-0.02694	-0.14153		0.19075
Pv_Sal1_chr06	PVX_111065	early transcribed membrane protein (ETRAMP)		0.000830811	0.000813578		0.00061755	0.00112802		1.38472	-0.8324		0.14086
Pv_Sal1_chr06	PVX_111060	hypothetical protein, conserved		0.000207469	0.000837873		0.000366687	0.00178612		-1.11173	-1.40503		-0.00797
Pv_Sal1_chr06	PVX_111055	haloacid dehalogenase-like hydrolase, putative		0.00113895	0.000621731		0.000805207	0.0007354		1.33722	-0.30782		0.25142
Pv_Sal1_chr06	PVX_111050	WD domain, G-beta repeat domain containing protein		0.000660377	0.000614226		0.000666954	0.000710656		-0.03786	-0.34787		0.0787
Pv_Sal1_chr06	PVX_111045	DNA binding protein Myb2, putative		0.000325296	0.000477761		0.000405839	0.000926638		-0.76195	-1.44652		0.37518
Pv_Sal1_chr06	PVX_111040	hypothetical protein, conserved		0.000775623	0.000826975		0.000783348	0.000596197		-0.03786	0.90698		0.07357
Pv_Sal1_chr06	PVX_111035	aspartyl protease, putative		0.000264168	0.000432446		0.000254673	0.000697782		0.1203	-1.0331		0.01887
Pv_Sal1_chr06	PVX_111030	ubiquitin-conjugating enzyme, putative		0.000832654	0.000552862		0.00108564	0.000793221		-0.93443	-0.74677		-0.01264
Pv_Sal1_chr06	PVX_111025	vesicle transport-related protein, putative		0.000754633	0.000503583		0.000716646	0.000545431		0.2035	-0.17977		0.08081
Pv_Sal1_chr06	PVX_111020	hypothetical protein		0.000660418	0.000751108		0.000567849	0.000864366		0.52594	-0.30702		0.42414
Pv_Sal1_chr06	PVX_111015	50S ribosomal protein L27, putative		0.000843877	0.000776804		0.000559313	0.000340549		1.30268	1.65085		0.01643
Pv_Sal1_chr06	PVX_111010	thioredoxin-like associated protein 2, putative		0.000891551	0.000384269		0.000846672	0.000386635		0.2035	-0.01219		0.36256
Pv_Sal1_chr06	PVX_111005	flavoprotein subunit of succinate dehydrogenase, putative		0.000413223	0.000210112		0.000730343	0.000355747		-1.7411	-0.89675		0.06153
Pv_Sal1_chr06	PVX_111000	hypothetical protein, conserved		0.000225502	0.00042788		0.000195656	0.000436808		0.54883	-0.05784		0.15388
Pv_Sal1_chr06	PVX_110995	translation initiation factor IF-3, putative		0.000478107	0.000574398		0.00060841	0.000926107		-0.69098	-0.88985		-0.00148
Pv_Sal1_chr06	PVX_110990	ADP-ribosylation factor-like protein, putative		0	0		0	0		0	0		0
Pv_Sal1_chr06	PVX_110985	hypothetical protein, conserved		0.0003534	0.000940526		0.000401536	0.000814945		-0.4313	0.42797		0.1236
Pv_Sal1_chr06	PVX_110980	methionine--tRNA ligase, putative		0.000275688	0.00044691		0.000265779	0.000566387		0.1203	-0.54081		0.55646
Pv_Sal1_chr06	PVX_110975	hypothetical protein, conserved		0.00050172	0.000799731		0.000627702	0.000818977		-0.8501	-0.07017		0.20095
Pv_Sal1_chr06	PVX_110970	hypothetical protein		0.00144052	0.00110873		0.0013479	0.00102587		0.26384	0.18927		0.00526
Pv_Sal1_chr06	PVX_110965	hypothetical protein		0.00110692	0.000593713		0.00133391	0.000974614		-0.68235	-0.96316		0.12525
Pv_Sal1_chr06	PVX_110960	hypothetical protein		0.002463	0.0120917		0.00281102	0.0134784		-0.57312	-0.36081		0.15662
Pv_Sal1_chr06	PVX_110955	hypothetical protein, conserved		0.000673912	0.0019408		0.000535991	0.00179492		0.83017	0.22998		0.27362
Pv_Sal1_chr06	PVX_110950	hypothetical protein, conserved		0.000441498	0.000955058		0.000292621	0.00106901		1.30268	-0.2627		0.27612
Pv_Sal1_chr06	PVX_110945	hypothetical protein		0.00327622	0.0179202		0.00377143	0.0162829		-0.58797	0.34719		0.10774
Pv_Sal1_chr06	PVX_110940	hypothetical protein, conserved		0.00100064	0.000945341		0.00110317	0.00095955		-0.39363	-0.04113		0.1914
Pv_Sal1_chr06	PVX_110935	hypothetical protein		0	0.000624523		0	0.000539867		0	0.31228		0.09722
Pv_Sal1_chr06	PVX_110930	hypothetical protein, conserved		0.000506443	0.000409282		0.00048824	0.00059455		0.1203	-0.68261		0.18396
Pv_Sal1_chr06	PVX_110925	phosducin-like protein, putative		0.000541467	0.000182516		0.000527328	0.000749175		0.09646	-1.93913		0.45597
Pv_Sal1_chr06	PVX_110920	acetyl-CoA transporter, putative		0.000618023	0.000563831		0.000634245	0.000965433		-0.10581	-1.24217		0.07672
Pv_Sal1_chr06	PVX_110915	hypothetical protein, conserved		0.000513167	0.000684492		0.000551546	0.000772386		-0.30842	-0.3599		0.12775
Pv_Sal1_chr06	PVX_110910	DNA polymerase zeta catalytic subunit, putative		0.000260247	0.000211422		0.00028748	0.000315069		-0.37985	-0.89374		0.29885
Pv_Sal1_chr06	PVX_110905	pyruvate kinase 2, putative		0.000876969	0.000590276		0.000677176	0.000907087		1.18306	-0.98836		0.15961
Pv_Sal1_chr06	PVX_110900	hypothetical protein, conserved		0.000459184	0.000821217		0.000450875	0.000878478		0.0739	-0.19657		0.12405
Pv_Sal1_chr06	PVX_110895	ADP/ATP transporter on adenylate translocase, putative		0.000736652	0.000386188		0.000781185	0.00023782		-0.18393	0.80398		-0.01707
Pv_Sal1_chr06	PVX_110890	hypothetical protein, conserved		0.000723779	0.00063553		0.000797936	0.000763463		-0.39363	-0.4742		0.02335
Pv_Sal1_chr06	PVX_110885	dynamin protein, putative		0.00044405	0.000294822		0.000313931	0.000286714		1.33722	0.05631		0.07207
Pv_Sal1_chr06	PVX_110880	DNA repair helicase RAD25, putative		0.000449485	0.000612933		0.000433326	0.000725559		0.14316	-0.43927		0.06421
Pv_Sal1_chr06	PVX_110870	enhancer of rudimentary domain containing protein		0.000193986	0.000318584		0.000342857	0.000835022		-1.11173	-1.35479		-0.0005
Pv_Sal1_chr06	PVX_110865	hypothetical protein, conserved		0.000350283	0.000674995		0.00041939	0.000802542		-0.69795	-0.50006		0.08906
Pv_Sal1_chr06	PVX_110860	hypothetical protein		0.000338138	0.000129483		0.000430293	0.000130996		-0.69098	-0.01489		0.7149
Pv_Sal1_chr06	PVX_110855	hypothetical protein, conserved		0.000436568	0.000748351		0.000408497	0.000911979		0.24725	-0.50773		0.10831
Pv_Sal1_chr06	PVX_110850	GDP dissociation inhibitor, putative		0.00055319	0.000415414		0.000578915	0.000986957		-0.17819	-1.71029		0.3069
Pv_Sal1_chr06	PVX_110845	hypothetical protein		0	0		0	0		0	0		0
Pv_Sal1_chr06	PVX_110845a	conserved Plasmodium protein, unknown function		0.000751386	0.00348597		0.000747011	0.0019103		0.02348	2.58079		0.47276
Pv_Sal1_chr06	PVX_110840	Plasmodium exported protein, unknown function		0.000339275	0.000912376		0.000337296	0.00123222		0.01499	-0.6397		0.07537
Pv_Sal1_chr06	PVX_110835	Plasmodium exported protein, unknown function		0.000713317	0.000802951		0.000832087	0.00101327		-0.63915	-0.65308		0.2628
Pv_Sal1_chr06	PVX_110834	Plasmodium exported protein, unknown function		0.00151609	0.00102252		0.00132144	0.000804587		0.56555	0.59334		0.176
Pv_Sal1_chr06	PVX_110832	Plasmodium exported protein, unknown function		0.000450889	0.000385121		0.000341532	0.000415898		0.8198	-0.12699		0.06759
Pv_Sal1_chr06	PVX_110830	Plasmodium exported protein, unknown function		0.000216685	0.000769989		0.000382975	0.000466364		-1.11173	1.11709		0.0634
Pv_Sal1_chr06	PVX_110825	Pv-fam-d protein		0.000625024	0.00072111		0.000539033	0.001094		0.69853	-1.10794		0.16974
Pv_Sal1_chr06	PVX_110822	VIR protein		0.00243764	0.00643122		0.00202894	0.00480418		0.88205	1.11569		0.18912
Pv_Sal1_chr06	PVX_110820	Phist protein (Pf-fam-b)		0.000604184	0.00044183		0.000468814	0.00042817		0.93158	0.06352		0.07149
Pv_Sal1_chr06	PVX_110815	hypothetical protein		0.00126582	0.00264114		0.00223725	0.0013622		-1.11173	1.20992		0.03169
Pv_Sal1_chr06	PVX_110810	Duffy receptor precursor		0.00184348	0.00339825		0.00150379	0.00228904		1.04567	1.61282		0.16386
Pv_Sal1_chr06	PVX_110805	ring-exported protein 4, putative		0	0.000265136		0	0.000307029		0	-0.17586		0.00577
Pv_Sal1_chr06	PVX_004539	variable surface protein Vir12-related		0.000776115	0.000524882		0.00075585	0.000613619		0.09646	-0.31678		-0.0147
Pv_Sal1_chr06	PVX_004537	VIR protein		0.00125275	0.00634261		0.00125668	0.00437231		-0.01324	1.49985		0.16019
Pv_Sal1_chr06	PVX_004536	Plasmodium exported protein, unknown function		0.00126533	0.000274543		0.00125796	0.000765932		0.02107	-1.27762		0.23368
Pv_Sal1_chr06	PVX_004535	variable surface protein Vir, putative		0.00047619	0.000466173		0.000841633	0.00102489		-1.66706	-1.44276		0.01985
Pv_Sal1_chr06	PVX_004530	VIR protein		0.00172572	0.000858638		0.00157505	0.001096		0.40519	-0.57317		0.41537
Pv_Sal1_chr06	PVX_004525	variable surface protein Vir16/32-related		0.00782809	0.0513808		0.00840987	0.0260981		-0.33264	3.41507		0.37846
Pv_Sal1_chr06	PVX_004520	variable surface protein Vir4, putative		0.00558862	0.0133937		0.00604924	0.0124909		-0.36089	0.24958		0.06164
Pv_Sal1_chr06	PVX_004515	RAD protein (Pv-fam-e)		0.00253653	0.0031427		0.00263141	0.00213625		-0.14916	1.24687		0.24543
Pv_Sal1_chr06	PVX_004510	variable surface protein Vir4/14-related		0.00313599	0.00815865		0.00315356	0.00960056		-0.02496	-0.5101		0.04184
Pv_Sal1_chr06	PVX_004505	hypothetical protein		0	0		0	0		0	0		0
Pv_Sal1_chr06	PVX_004503	VIR protein		0.00178197	0.0172193		0.00238198	0.0216097		-1.1165	-0.71532		0.03947
Pv_Sal1_chr06	PVX_004495	VIR protein		0.00639456	0.0177042		0.0057712	0.0117496		0.52006	1.7692		0.39306
Pv_Sal1_chr07	PVX_098582	reticulocyte binding protein 1b		0.000382179	0.000774331		0.000399369	0.00102669		-0.18846	-0.81499		0.08758
Pv_Sal1_chr07	PVX_098585	reticulocyte binding protein 1a		0.000528493	0.00158616		0.000609178	0.00168146		-0.61007	-0.19455		0.18989
Pv_Sal1_chr07	PVX_098590	hypothetical protein, conserved		0	0.000338586		0	0.000742162		0	-0.70077		-0.02887
Pv_Sal1_chr07	PVX_098595	hypothetical protein, conserved		0.000616819	0.000883038		0.000530362	0.00113023		0.52594	-0.5607		0.29764
Pv_Sal1_chr07	PVX_098600	protein RER1, putative		0	0.000131756		0	0.00056416		0	-1.31515		-0.04381
Pv_Sal1_chr07	PVX_098605	ras-related protein RAB7, putative		0.00024825	0.000322498		0.000239327	0.000218579		0.1203	0.9468		0.10541
Pv_Sal1_chr07	PVX_098610	hypothetical protein, conserved		0.000427827	0.000202063		0.000501449	0.00041436		-0.67243	-1.58282		0.17022
Pv_Sal1_chr07	PVX_098615	DEAD/DEAH box helicase, putative		0.000386858	0.000494591		0.000281849	0.000629235		1.54133	-0.67327		0.23591
Pv_Sal1_chr07	PVX_098620	hypothetical protein, conserved		0.000557777	0.000541353		0.000549622	0.000621491		0.06284	-0.37612		-0.00481
Pv_Sal1_chr07	PVX_098625	hypothetical protein, conserved		0.00073552	0.000723859		0.000981276	0.000827266		-1.13963	-0.38337		0.08083
Pv_Sal1_chr07	PVX_098630	tubulin alpha chain, putative		0.000407609	0.000417694		0.00036021	0.000438642		0.47343	-0.1177		0.08189
Pv_Sal1_chr07	PVX_098635	LCCL domain-containing protein		0.00030309	0.00036576		0.000349363	0.000680695		-0.5311	-1.39525		0.02104
Pv_Sal1_chr07	PVX_098640	60S ribosomal protein L32, putative		0.000639571	0.00045325		0.000739897	0.000563127		-0.52059	-0.45718		0.16139
Pv_Sal1_chr07	PVX_098645	GTPase-activating protein, putative		0	9.66041e-05		0	0.000161703		0	-0.5188		-0.01748
Pv_Sal1_chr07	PVX_098650	AP-4 complex subunit epsilon, putative		6.82245e-05	0.000457554		0.000120582	0.00062406		-1.40085	-0.81177		0.16143
Pv_Sal1_chr07	PVX_098655	hypothetical protein, conserved		0.00146097	0.0012289		0.00122313	0.000868852		0.80445	1.06239		0.07865
Pv_Sal1_chr07	PVX_098660	hypothetical protein, conserved		0.000203002	0.000465778		0.000204374	0.00069685		-0.02694	-1.0708		0.15611
Pv_Sal1_chr07	PVX_098665	signal peptidase complex subunit 3, putative		0.000359066	0		0.000634625	0		-1.11173	0		0.23882
Pv_Sal1_chr07	PVX_098670	prefoldin subunit, putative		0.00157259	0.00119648		0.00148899	0.00126924		0.22514	-0.14697		0.08148
Pv_Sal1_chr07	PVX_098675	ubiquitin carboxyl-terminal hydrolase, putative		0.000397342	0.000411479		0.00039503	0.000561218		0.02422	-0.78799		0.16429
Pv_Sal1_chr07	PVX_098680	bacterial histone-like protein, putative		0	0.000196469		0	0.000520501		0	-1.0682		0.87633
Pv_Sal1_chr07	PVX_098685	replication protein A1, small fragment, putative		0	0.000178347		0	0.000304998		0	-0.82697		-0.004
Pv_Sal1_chr07	PVX_098690	copper-transporting ATPase, putative		0.000410204	0.000278006		0.000431409	0.000426843		-0.21206	-1.01711		0.46539
Pv_Sal1_chr07	PVX_098695	hypothetical protein, conserved		0	0.000194363		0	0.000507611		0	-1.05888		-0.03338
Pv_Sal1_chr07	PVX_098700	nucleoporin NUP100/NSP100, putative		0.00019984	0.000327966		0.000264902	0.000516132		-0.98485	-1.09942		0.16623
Pv_Sal1_chr07	PVX_098705	mitochondrial carrier protein, putative		0.000277859	0.00029997		0.000315706	0.000320374		-0.4313	-0.14923		-0.00757
Pv_Sal1_chr07	PVX_098710	dynein heavy chain, putative		0.000245158	0.00046517		0.000221117	0.000611962		0.48686	-0.81024		0.17473
Pv_Sal1_chr07	PVX_098712	high molecular weight rhoptry protein 3, putative		0.000400835	0.000684815		0.000595094	0.000776433		-1.38265	-0.35236		0.18662
Pv_Sal1_chr07	PVX_098715	hypothetical protein, conserved		0	0		0	0		0	0		0
Pv_Sal1_chr07	PVX_098720	hypothetical protein, conserved		0.00034831	0.000565631		0.000402948	0.000920036		-0.52059	-1.15027		0.07954
Pv_Sal1_chr07	PVX_098725	autophagy-related protein 3, putative		0.000576049	0.000914848		0.000440536	0.000858333		1.23347	0.19856		0.0462
Pv_Sal1_chr07	PVX_098730	hypothetical protein, conserved		0.000756228	0.000732907		0.000707601	0.000718062		0.30091	0.06173		0.3113
Pv_Sal1_chr07	PVX_098735	coatomer complex beta subunit, putative		0	0.000169129		0	0.000353876		0	-1.22325		-0.01748
Pv_Sal1_chr07	PVX_098740	endonuclease/exonuclease/phosphatase domain containing protein		0.000104475	0.000821887		0.000146634	0.000892812		-1.03446	-0.25821		0.18713
Pv_Sal1_chr07	PVX_098745	exoribonuclease II, putative		0.000317407	0.0008815		0.000480851	0.00106131		-1.46649	-0.54897		0.1717
Pv_Sal1_chr07	PVX_098750	vacuolar protein sorting-associated protein 46, putative		0.000564238	0.000512539		0.000863002	0.000630548		-1.38818	-0.46124		0.57753
Pv_Sal1_chr07	PVX_098755	hypothetical protein, conserved		0.000455706	0.000580929		0.0006396	0.00103849		-1.03446	-1.16607		0.09779
Pv_Sal1_chr07	PVX_098760	Maf-like protein, putative		0.000135044	0.000953437		0.000238681	0.00159858		-1.11173	-1.14205		0.02295
Pv_Sal1_chr07	PVX_098765	dynein light intermediate chain 2, putative		0.000352506	0.000300078		0.000343301	0.000487727		0.09646	-0.98636		0.00419
Pv_Sal1_chr07	PVX_098770	arginase, putative		0.0002708	0.000299124		0.00026922	0.00065568		0.01499	-1.1912		0.61813
Pv_Sal1_chr07	PVX_098775	zinc finger protein, putative		0.000433821	0.000279884		0.000422493	0.000514487		0.09646	-1.12377		0.35234
Pv_Sal1_chr07	PVX_098780	leucine-rich repeat protein		0.000618001	0.000779496		0.000614402	0.000748183		0.02107	0.10315		0.45004
Pv_Sal1_chr07	PVX_098784	hypothetical protein		0	0.000711821		0	0.000642469		0	0.13909		0.02968
Pv_Sal1_chr07	PVX_098786	tubulin-specific chaperone, putative		0.00044279	0.000286762		0.000440207	0.000804086		0.01499	-1.28123		0.1115
Pv_Sal1_chr07	PVX_098795	hypothetical protein		0.000606061	0.000710197		0.00107117	0.000978305		-1.40085	-0.54576		0.00738
Pv_Sal1_chr07	PVX_098800	hypothetical protein, conserved		4.89956e-05	0.00072706		8.65963e-05	0.000738163		-1.11173	-0.04443		0.16545
Pv_Sal1_chr07	PVX_098805	TBC domain containing protein		0.000200254	0.000312496		0.000193056	0.000470185		0.1203	-0.88759		-0.0307
Pv_Sal1_chr07	PVX_098810	hypothetical protein, conserved		0.00106454	0.000329677		0.00105834	0.000386635		0.02348	-0.29339		0.45165
Pv_Sal1_chr07	PVX_098815	ATP-dependent heat shock protein, putative		0.000161681	0.000181904		0.000285761	0.000260987		-1.40085	-0.60344		0.07758
Pv_Sal1_chr07	PVX_098820	hypothetical protein		0	0.000177779		0	0.000654683		0	-1.5957		-0.04169
Pv_Sal1_chr07	PVX_098825	hypothetical protein, conserved		0.000562793	0.000388227		0.000767335	0.000545076		-1.10277	-0.73773		0.08023
Pv_Sal1_chr07	PVX_098830	subunit of proteaseome activator complex, putative		0	0.000142339		0	0.000377095		0	-1.36371		-0.02433
Pv_Sal1_chr07	PVX_098835	ribosomal protein L35, putative		0	0.000644344		0	0.000882078		0	-0.46247		-0.00361
Pv_Sal1_chr07	PVX_098840	peptide deformylase, putative		0.00106066	0.000677672		0.000823017	0.000751666		0.93158	-0.19605		0.04812
Pv_Sal1_chr07	PVX_098845	S1/P1nuclease, putative		0.000715106	0.000591906		0.000643872	0.000653392		0.39804	-0.22049		0.27388
Pv_Sal1_chr07	PVX_098847	conserved Plasmodium membrane protein, unknown function		0.000564484	0.000569606		0.000366497	0.000557872		1.74286	0.04929		0.02027
Pv_Sal1_chr07	PVX_098850	hypothetical protein, conserved		0.000678887	0.000552514		0.00071993	0.000620988		-0.2575	-0.33549		0.30631
Pv_Sal1_chr07	PVX_098855	hypothetical protein, conserved		0.000368572	0.000501703		0.000428987	0.000609462		-0.50669	-0.45329		0.0713
Pv_Sal1_chr07	PVX_098860	hypothetical protein, conserved		0.000458005	0.000607098		0.000582829	0.000532301		-0.69098	0.27984		0.17216
Pv_Sal1_chr07	PVX_098865	hypothetical protein, conserved		0.000411377	0.000771829		0.000375118	0.000989725		0.42326	-0.7314		0.24564
Pv_Sal1_chr07	PVX_098870	ribosomal RNA methyltransferase, putative		0.00015973	0.00017854		0.000158799	0.000386751		0.01499	-1.17931		-0.05078
Pv_Sal1_chr07	PVX_098875	tRNA pseudouridine synthase, putative		0.000435294	0.000297659		0.000532625	0.0004324		-0.65748	-0.68261		0.03962
Pv_Sal1_chr07	PVX_098880	transporter, putative		0.000524833	0.000525202		0.000407242	0.00099183		0.93158	-1.24513		0.06149
Pv_Sal1_chr07	PVX_098885	hypothetical protein, conserved		0.00019026	0.000147716		0.000242114	0.000442248		-0.69098	-1.64131		0.02565
Pv_Sal1_chr07	PVX_098890	hypothetical protein, conserved		0.000184756	0.000543442		0.000235109	0.000644178		-0.69098	-0.42485		0.43125
Pv_Sal1_chr07	PVX_098895	hypothetical protein, conserved		0.000749465	0.000825369		0.000756929	0.000921744		-0.03786	-0.27672		0.25136
Pv_Sal1_chr07	PVX_098900	GDP-fucose protein O-fucosyltransferase 2, putative		0.000121803	0.000200749		0.000215278	0.000262152		-1.11173	-0.4019		0.04922
Pv_Sal1_chr07	PVX_098905	apoptosis-related protein, putative		0.000896861	8.61115e-05		0.000905793	0.000413633		-0.03786	-1.57686		0.59857
Pv_Sal1_chr07	PVX_098910	exoribonuclease, putative		0.000268133	0.000468887		0.000174088	0.000582984		1.74286	-0.55384		0.23196
Pv_Sal1_chr07	PVX_098915	subpellicular microtubule protein 1, putative		0.000252987	0.000539208		0.000321936	0.000392035		-0.69098	0.82236		0.10998
Pv_Sal1_chr07	PVX_098920	hypothetical protein, conserved		0.000342057	0.000549969		0.000362736	0.000993866		-0.18393	-1.21344		0.33986
Pv_Sal1_chr07	PVX_098925	hypothetical protein, conserved		0.00051053	0.000395354		0.000451162	0.000549399		0.50521	-0.74206		0.34576
Pv_Sal1_chr07	PVX_098930	small nuclear ribonucleoprotein (snRNP), putative		0	0		0	0		0	0		0
Pv_Sal1_chr07	PVX_098935	DEAD/DEAH box helicase, putative		0.000340163	0.000347792		0.000422729	0.000617729		-0.78318	-1.25677		-0.02066
Pv_Sal1_chr07	PVX_098940	SET domain protein, putative		0.000290034	0.000253906		0.000329539	0.000401294		-0.4313	-0.90516		0.25766
Pv_Sal1_chr07	PVX_098945	Ran-binding protein, putative		0.00022748	0.000446981		0.000402054	0.000342718		-1.7411	0.77994		0.59794
Pv_Sal1_chr07	PVX_098950	hypothetical protein, conserved		0.000336955	0.000292701		0.00038285	0.000466213		-0.53134	-1.15742		0.29144
Pv_Sal1_chr07	PVX_098955	hypothetical protein, conserved		0	0.000718432		0	0.000763759		0	-0.13905		0.24327
Pv_Sal1_chr07	PVX_098960	selenophosphate synthetase, putative		0.000360361	0.000257061		0.000502825	0.000489848		-1.1361	-1.2577		0.34182
Pv_Sal1_chr07	PVX_098965	DNA repair protein REV1, putative		0.000461914	0.000235273		0.000509241	0.00048724		-0.39363	-1.46341		0.1851
Pv_Sal1_chr07	PVX_098970	prenylated protein, putative		0.000428848	0.000265906		0.000413434	0.000377591		0.1203	-0.58902		0.25894
Pv_Sal1_chr07	PVX_098975	actin-like protein, putative		0.000617626	1.88438e-05		0.00058947	0.000119637		0.17186	-1.08571		0.61874
Pv_Sal1_chr07	PVX_098980	cytosolic Fe-S cluster assembly factor NBP35, putative		0.000414597	0		0.000263796	0		1.46364	0		0.76698
Pv_Sal1_chr07	PVX_098985	DNA primase large subunit, putative		0.000263655	0.000182932		0.00019971	0.000364792		0.8198	-0.99281		0.10353
Pv_Sal1_chr07	PVX_098990	phosphatidylinositol N-acetylglucosaminyltransferase, putative		0.000124018	0.000198556		0.000123295	0.000375353		0.01499	-1.10363		-0.02617
Pv_Sal1_chr07	PVX_098995	hypothetical protein, conserved		0.000783034	0.000231113		0.000691979	0.000491546		0.54438	-1.35832		0.31776
Pv_Sal1_chr07	PVX_099000	hypothetical protein, conserved		0.000241546	0.000398104		0.000426915	0.000259936		-1.11173	0.685		0.09588
Pv_Sal1_chr07	PVX_099005	cysteine repeat modular protein 1, putative		0.000398575	0.000705444		0.000460452	0.000754805		-0.61151	-0.21543		0.42072
Pv_Sal1_chr07	PVX_099010	hypothetical protein, conserved		0.000489233	0.00026185		0.000561598	0.000586184		-0.54579	-1.5913		0.3284
Pv_Sal1_chr07	PVX_099015	hypothetical protein, conserved		0.000304157	0.00027698		0.000302383	0.000552336		0.01499	-0.99281		0.658
Pv_Sal1_chr07	PVX_099020	hypothetical protein, conserved		0.000762159	0.000132065		0.00095087	0.000289478		-0.76195	-0.93308		0.29625
Pv_Sal1_chr07	PVX_099025	GTP-binding protein, putative		7.32064e-05	8.5571e-05		0.000129387	0.00031512		-1.11173	-1.5957		0.00144
Pv_Sal1_chr07	PVX_099030	hypothetical protein, conserved		0.000177148	5.90168e-05		0.000313097	0.000190635		-1.11173	-0.88974		0.06838
Pv_Sal1_chr07	PVX_099035	inhibitor of cysteine proteases, putative		0.000522751	0.000280019		0.000509101	0.000619953		0.09646	-1.35131		0.60329
Pv_Sal1_chr07	PVX_099040	hypothetical protein, conserved		0.000461799	0.000425494		0.000403615	0.000688098		0.57806	-1.12712		0.15678
Pv_Sal1_chr07	PVX_099045	hypothetical protein, conserved		0.00111245	0.000348275		0.0008528	0.000389434		1.16896	-0.21047		0.35431
Pv_Sal1_chr07	PVX_099050	hypothetical protein, conserved		0.000496404	0.00054137		0.000526413	0.000641034		-0.18393	-0.34057		0.42173
Pv_Sal1_chr07	PVX_099055	alkaline phosphatase, putative		0.000227631	0.000255186		0.000226303	0.000275579		0.01499	-0.12699		0.09545
Pv_Sal1_chr07	PVX_099060	hypothetical protein, conserved		0.000851862	0.000704238		0.000853573	0.000519715		-0.00864	0.93964		0.3214
Pv_Sal1_chr07	PVX_099065	hypothetical protein, conserved		0.000641906	0.000595549		0.000680715	0.000888145		-0.24147	-0.98377		0.32741
Pv_Sal1_chr07	PVX_099070	hypothetical protein, conserved		0	0		0	0		0	0		0
Pv_Sal1_chr07	PVX_099075	tRNA (adenine(58)-N(1))-methyltransferase non-catalytic subunit TRM6, putative		0.00074322	0.00204796		0.00101334	0.0022623		-1.10277	-0.29811		0.21215
Pv_Sal1_chr07	PVX_099080	26S proteasome regulatory subunit RPN8, putative		0	0.000279128		0	0.000660611		0	-1.35305		-0.02401
Pv_Sal1_chr07	PVX_099085	hypothetical protein, conserved		0.00014782	0.000196112		0.000261261	0.000636296		-1.11173	-1.5154		0.00066
Pv_Sal1_chr07	PVX_099090	hypothetical protein, conserved		0.000173235	0.000166046		0.000306181	0.000372849		-1.40085	-1.215		0.03113
Pv_Sal1_chr07	PVX_099095	elongation factor 1B, putative		0.000732993	0		0.000853143	0		-0.50669	0		0.84801
Pv_Sal1_chr07	PVX_099100	hypothetical protein, conserved		0.00105156	0.00154819		0.0010241	0.00145494		0.11092	0.1893		0.18176
Pv_Sal1_chr07	PVX_099105	hypothetical protein, conserved		0.000406111	0.000265738		0.000516792	0.000786649		-0.69098	-1.55157		0.08246
Pv_Sal1_chr07	PVX_099107	protease, putative		0.000328734	0.000136947		0.000418327	0.00038206		-0.69098	-1.27762		0.12366
Pv_Sal1_chr07	PVX_099110	hypothetical protein, conserved		0.000360589	0.000407983		0.000449871	0.000616304		-0.76195	-0.91833		0.55282
Pv_Sal1_chr07	PVX_099115	hypothetical protein, conserved		0.000177857	0.000739595		0.000314349	0.000574194		-1.40085	0.70992		0.15358
Pv_Sal1_chr07	PVX_099117	conserved Plasmodium protein, unknown function		0	5.80479e-05		0	0.000368539		0	-1.08571		-0.05118
Pv_Sal1_chr07	PVX_099120	arginine--tRNA ligase, putative		0.000425376	0.000282776		0.000349986	0.000426192		0.77501	-0.82931		0.2414
Pv_Sal1_chr07	PVX_099125	pseudouridylate synthase, putative		0.000606814	0.000208924		0.000584999	0.000445236		0.14316	-1.24361		0.45334
Pv_Sal1_chr07	PVX_099130	hypothetical protein, conserved		0.000548349	0.000902287		0.000447309	0.00108941		0.86725	-0.51799		0.19716
Pv_Sal1_chr07	PVX_099135	phospholipid or glycerol acyltransferase, putative		0.00102625	0.000307969		0.000837148	0.000637144		0.86725	-1.21053		0.50145
Pv_Sal1_chr07	PVX_099140	Met-10+ domain containing protein		0.000206877	0.000259352		0.000137116	0.000500917		1.30268	-1.18847		0.10299
Pv_Sal1_chr07	PVX_099145	hypothetical protein, conserved		0.000778043	0.000185007		0.000847688	0.000412906		-0.32944	-1.20905		0.38913
Pv_Sal1_chr07	PVX_099150	hypothetical protein, conserved		0.000360938	0.000533754		0.000326214	0.00071504		0.42681	-0.77758		0.30986
Pv_Sal1_chr07	PVX_099155	zinc binding protein, putative		0	0.000886759		0	0.000494775		0	1.02095		0.11901
Pv_Sal1_chr07	PVX_099160	transporter, putative		0.000489072	4.58253e-05		0.000486226	0.000148024		0.01889	-0.88974		0.32029
Pv_Sal1_chr07	PVX_099165	GINS complex subunit Psf3, putative		0	0.00010695		0	0.000345469		0	-0.88974		-0.0401
Pv_Sal1_chr07	PVX_099170	hypothetical protein		0.00056338	0.000984507		0.000995735	0.000606273		-1.11173	0.80398		0.10655
Pv_Sal1_chr07	PVX_099175	BSD-domain protein, putative		0.000370491	0.000327547		0.000453332	0.000759057		-0.70161	-1.60871		0.11927
Pv_Sal1_chr07	PVX_099180	type II NADH:ubiquinone oxidoreductase, putative		0.00115205	0.0018041		0.00110395	0.00134433		0.17473	0.94986		0.41724
Pv_Sal1_chr07	PVX_099185	SUMO-conjugating enzyme UBC9, putative		0.000823966	0		0.000794351	0		0.1203	0		0.78712
Pv_Sal1_chr07	PVX_099190	ribonuclease H2 subunit C, putative		0.000895558	0.000360422		0.000993868	0.000806849		-0.35591	-1.21202		0.25236
Pv_Sal1_chr07	PVX_099195	hypothetical protein, conserved		0.000339662	0.000358416		0.000327453	0.000498442		0.1203	-0.65824		-0.02398
Pv_Sal1_chr07	PVX_099200	6-phosphofructokinase, putative		0.000333463	0.000666537		0.000414403	0.000656026		-0.78318	0.04674		0.18045
Pv_Sal1_chr07	PVX_099205	hypothetical protein, conserved		0.000400601	0.000436074		0.000708034	0.000754427		-1.66706	-1.08184		0.04392
Pv_Sal1_chr07	PVX_099210	hypothetical protein, conserved		0.000252845	0.000446283		0.000446885	0.00108838		-1.11173	-1.29233		0.01038
Pv_Sal1_chr07	PVX_099215	hypothetical protein, conserved		0	0.000158682		0	0.000679485		0	-1.67898		-0.04381
Pv_Sal1_chr07	PVX_099220	glycolipid transfer protein, putative		0	0.000202282		0	0.000659194		0	-1.18935		-0.0345
Pv_Sal1_chr07	PVX_099225	hypothetical protein, conserved		0	0		0	0		0	0		0
Pv_Sal1_chr07	PVX_099230	sugar transporter, putative		0.000342883	0.00035227		0.000345201	0.000588512		-0.02694	-1.18555		0.28558
Pv_Sal1_chr07	PVX_099235	thioredoxin 3, putative		0.000241692	0.000158912		0.000427173	0.00039014		-1.40085	-1.18028		0.03387
Pv_Sal1_chr07	PVX_099240	hypothetical protein, conserved		0.000489588	0.000559536		0.000707983	0.000492652		-1.30658	0.35931		0.29261
Pv_Sal1_chr07	PVX_099245	hypothetical protein, conserved		0.000656455	0.000364486		0.000580119	0.000353217		0.47343	0.06352		0.39369
Pv_Sal1_chr07	PVX_099247	conserved Plasmodium protein, unknown function		0.000259018	0.000669206		0.000302953	0.000922297		-0.58152	-0.87593		0.07887
Pv_Sal1_chr07	PVX_099250	ubiquitin fusion degradation protein 1, putative		0.00127178	0.000977581		0.00134867	0.00131386		-0.25269	-0.77186		0.2434
Pv_Sal1_chr07	PVX_099255	methyltransferase, putative		0.00039367	0.000384566		0.00038339	0.000389059		0.09646	-0.02706		0.13779
Pv_Sal1_chr07	PVX_099257	RNA-binding protein musashi, putative		0.00152357	0.00071669		0.00103865	0.000632401		1.67975	0.26542		0.29476
Pv_Sal1_chr07	PVX_099263	conserved Plasmodium protein, unknown function		0	0		0	0		0	0		0
Pv_Sal1_chr07	PVX_099265	hypothetical protein, conserved		0	0.00031345		0	0.000601193		0	-0.82125		-0.01584
Pv_Sal1_chr07	PVX_099270	hypothetical protein, conserved		0.000474034	0.000666799		0.000608095	0.000740503		-0.97718	-0.30954		0.1995
Pv_Sal1_chr07	PVX_099275	N-glycosylase/DNA lyase, putative		0.000797607	0.000854247		0.000881071	0.00064375		-0.37985	0.80584		0.54239
Pv_Sal1_chr07	PVX_099280	hypothetical protein, conserved		0.000540357	0.000827827		0.000537213	0.00114483		0.01889	-0.70988		0.07465
Pv_Sal1_chr07	PVX_099285	hypothetical protein, conserved		0.000196271	0.00028104		0.000346895	0.000633642		-1.11173	-1.10818		-0.00391
Pv_Sal1_chr07	PVX_099290	hypothetical protein, conserved		0.00028942	0.0005857		0.00033482	0.000866413		-0.52059	-0.98576		0.01569
Pv_Sal1_chr07	PVX_099295	hypothetical protein, conserved		0.000652272	0.000837045		0.000536669	0.000980285		0.77501	-0.39698		0.43892
Pv_Sal1_chr07	PVX_099300	pre-mRNA-splicing factor ATP-dependent RNA helicase PRP43, putative		0	0.000171027		0	8.53398e-05		0	1.2939		0.16023
Pv_Sal1_chr07	PVX_099305	XPA binding protein 1, putative		0	6.20969e-05		0	0.000200584		0	-0.88974		-0.0401
Pv_Sal1_chr07	PVX_099310	hypothetical protein, conserved		0.000411838	0.00090895		0.000272962	0.00116339		1.30268	-0.5607		0.10491
Pv_Sal1_chr07	PVX_099315	heat shock protein 70, putative		0.000279151	0.000609593		0.000269118	0.000491573		0.1203	0.59169		0.18486
Pv_Sal1_chr07	PVX_099320	glideosome-associated protein 50, putative		0.000718474	0.000701475		0.000601507	0.00085456		0.69962	-0.45925		0.31283
Pv_Sal1_chr07	PVX_099325	cytochrome b5-like Heme/Steroid binding domain containing protein		0.000168432	0.000708209		0.00016745	0.00081564		0.01499	-0.34858		0.06134
Pv_Sal1_chr07	PVX_099330	50S ribosomal protein L3, apicoplast, putative		0.000633277	0.000725773		0.000610511	0.000743444		0.14316	-0.06291		0.2081
Pv_Sal1_chr07	PVX_099335	eukaryotic translation initiation factor 3 subunit 5, putative		0.000308111	0.000225884		0.000306314	0.000559516		0.01499	-1.18749		0.10325
Pv_Sal1_chr07	PVX_099340	hypothetical protein, conserved		0.000411667	0.000884929		0.000311826	0.000873363		1.28389	0.04188		0.359
Pv_Sal1_chr07	PVX_099345	ATP-dependent DNA helicase Q1, putative		0.000912554	0.000744282		0.000957092	0.00106837		-0.19251	-0.85842		0.24715
Pv_Sal1_chr07	PVX_099350	hypothetical protein		0.00132994	0.00126317		0.00120029	0.001553		0.46601	-0.5678		0.23547
Pv_Sal1_chr07	PVX_099355	tRNA-dihydrouridine synthase A, putative		0.00054258	0.000410111		0.000562875	0.000685437		-0.12972	-0.98993		0.37773
Pv_Sal1_chr07	PVX_099360	gamma-glutamylcysteine synthetase, putative		0.00048777	0.000656143		0.000570506	0.000555783		-0.58152	0.47789		0.24884
Pv_Sal1_chr07	PVX_099365	nucleosome assembly protein 1, putative		0.000704538	0.000756625		0.000466956	0.000568631		1.64145	0.72421		-0.03486
Pv_Sal1_chr07	PVX_099370	DNAJ-like molecular chaperone protein, putative		0.00138775	0.000527786		0.00159751	0.000618977		-0.58797	-0.3777		0.35866
Pv_Sal1_chr07	PVX_099375	hypothetical protein, conserved		0.000475853	0.000669971		0.00050462	0.000614495		-0.18393	0.19777		-0.04378
Pv_Sal1_chr07	PVX_099380	thioredoxin-like protein 1, putative		0.000417101	0.00127251		0.000737197	0.000897714		-1.40085	0.91456		0.45262
Pv_Sal1_chr07	PVX_099385	protein disulfide isomerase, putative		0	0.000154475		0	0.000559904		0	-1.69663		-0.03388
Pv_Sal1_chr07	PVX_099390	sugar transporter, putative		0.000142857	0.000482593		0.00025249	0.00107614		-1.11173	-1.41401		-0.03777
Pv_Sal1_chr07	PVX_099395	dolichyl-diphosphooligosaccharide--protein glycosyltransferase, putative		0.000854143	0.00101965		0.000921136	0.000701066		-0.27922	1.06477		0.03851
Pv_Sal1_chr07	PVX_099400	hypothetical protein, conserved		0	0		0	0		0	0		0
Pv_Sal1_chr07	PVX_099405	TLD domain-containing protein		0.000601534	0.000600093		0.000549916	0.00073662		0.37639	-0.5245		0.34585
Pv_Sal1_chr07	PVX_099410	hypothetical protein, conserved		0.000567879	0.000568153		0.000550244	0.00100508		0.14476	-1.43534		0.30565
Pv_Sal1_chr07	PVX_099415	GNS1/SUR4 domain containing protein		0.000120627	0.000336291		0.0002132	0.000259622		-1.11173	0.5067		0.11386
Pv_Sal1_chr07	PVX_099420	co-chaperone Hsc20, putative		0.000722173	0.000261021		0.000656427	0.000799358		0.38453	-1.78234		0.54915
Pv_Sal1_chr07	PVX_099425	hypothetical protein, conserved		0.000138074	0.000161798		0.000244036	0.000222879		-1.40085	-0.54576		0.00738
Pv_Sal1_chr07	PVX_099430	hypothetical protein, conserved		0.00106927	0.000541663		0.00110926	0.000675399		-0.12972	-0.39434		0.07056
Pv_Sal1_chr07	PVX_099435	hypothetical protein, conserved		0.00121976	0.00121121		0.0012935	0.00131263		-0.26616	-0.25115		0.25265
Pv_Sal1_chr07	PVX_099440	ADP-ribosylation factor-like protein, putative		0.000537238	0.000146432		0.000517928	0.000473026		0.1203	-1.37496		0.3672
Pv_Sal1_chr07	PVX_099445	hypothetical protein, conserved		0.000161464	0.000452339		0.000285376	0.000463352		-1.56222	-0.06291		0.20053
Pv_Sal1_chr07	PVX_099450	hypothetical protein, conserved		0.000454637	0.000453652		0.000438296	0.000400298		0.1203	0.26542		0.40899
Pv_Sal1_chr07	PVX_099455	inosine-5'-monophosphate dehydrogenase, putative		9.82801e-05	0.000310177		0.000173703	0.000528814		-1.11173	-0.96874		0.009
Pv_Sal1_chr07	PVX_099460	RNA-binding protein, putative		0.000739827	0.000944063		0.000653796	0.000796155		0.47343	0.45784		0.14272
Pv_Sal1_chr07	PVX_099465	ubiquitin-conjugating enzyme E2, putative		0.000809891	0.000447685		0.000678042	0.000550453		0.69962	-0.40898		0.30697
Pv_Sal1_chr07	PVX_099470	WD domain, G-beta repeat domain containing protein		0.000298686	0.00104566		0.000211162	0.000899994		1.33722	0.47802		0.39103
Pv_Sal1_chr07	PVX_099475	hypothetical protein, conserved		0.000642454	0.00120357		0.000786106	0.00207409		-0.65748	-1.22427		-0.0095
Pv_Sal1_chr07	PVX_099480	hypothetical protein, conserved		0.000103064	0.00060303		0.000144654	0.000851396		-1.03446	-0.94522		0.20559
Pv_Sal1_chr07	PVX_099485	hypothetical protein, conserved		0.00100383	0.00101116		0.000798387	0.00109376		0.98793	-0.20516		0.08572
Pv_Sal1_chr07	PVX_099490	NifU-like scaffold protein, putative		0.000806098	0.000864078		0.00069311	0.000633021		0.52594	0.72688		-0.00591
Pv_Sal1_chr07	PVX_099495	hypothetical protein, conserved		0.000722392	0.000655023		0.000547192	0.000666337		1.03299	-0.0372		0.00623
Pv_Sal1_chr07	PVX_099500	hypothetical protein, conserved		0.000375406	0.000910515		0.000509765	0.00106416		-1.11638	-0.45884		0.21712
Pv_Sal1_chr07	PVX_099505	hypothetical protein, conserved		0.00070285	0.00103426		0.000552106	0.000756362		1.04827	0.9982		0.24048
Pv_Sal1_chr07	PVX_099507	hypothetical protein, conserved		0.000448746	0.00047602		0.000594844	0.000543274		-0.94297	-0.30508		0.1401
Pv_Sal1_chr07	PVX_099510	50S ribosomal protein L29, putative		0.000580254	0.000666535		0.000498922	0.000455668		0.52594	0.92157		0.09396
Pv_Sal1_chr07	PVX_099515	WD domain, G-beta repeat domain containing protein		0.000439126	0.000303858		0.000491909	0.000479214		-0.43027	-0.96844		0.07528
Pv_Sal1_chr07	PVX_099520	ubiquitin-like protein, putative		0.000213362	0.000584548		0.000230097	0.000770545		-0.27922	-0.75949		0.26637
Pv_Sal1_chr07	PVX_099525	S-adenosylmethionine synthetase, putative		0.000430821	0.000363111		0.000637486	0.000485183		-1.24468	-0.58953		0.47869
Pv_Sal1_chr07	PVX_099528	conserved Plasmodium protein, unknown function		0.000758218	0.000797234		0.000769842	0.000781224		-0.06247	0.05691		0.35131
Pv_Sal1_chr07	PVX_099530	para-aminobenzoic acid synthetase, putative		0.000612723	0.000758229		0.000602875	0.000917682		0.06757	-0.51886		0.08884
Pv_Sal1_chr07	PVX_099535	phosphoglycerate kinase, putative		0.00137913	0.00140022		0.00103479	0.00126011		1.33431	0.30881		0.23338
Pv_Sal1_chr07	PVX_099540	glutamine synthetase, putative		0.000371306	0.000419625		0.000357961	0.000653855		0.1203	-0.88285		-0.03927
Pv_Sal1_chr07	PVX_099545	pre-mRNA splicing factor, putative		0.000297927	0.000455266		0.000364543	0.000813853		-0.65748	-1.24684		0.41623
Pv_Sal1_chr07	PVX_099550	hypothetical protein, conserved		0.000244614	0.000562679		0.00026938	0.000765414		-0.40257	-0.88464		0.1061
Pv_Sal1_chr07	PVX_099555	3-oxoacyl-[acyl-carrier-protein] reductase, putative		0.000283286	0.000143215		0.000500688	0.000762136		-1.40085	-1.90279		0.0236
Pv_Sal1_chr07	PVX_099560	DNA-directed RNA polymerase II subunit RPB3, putative		0.000147384	0.000566794		0.000260491	0.00063442		-1.11173	-0.2335		0.00717
Pv_Sal1_chr07	PVX_099565	OTU-like cysteine protease, putative		0	0.000807446		0	0.000662237		0	0.37624		0.23451
Pv_Sal1_chr07	PVX_099570	NADPH-cytochrome p450 reductase, putative		0.000178571	0.000206647		0.000315613	0.00028825		-1.40085	-0.56379		-0.03121
Pv_Sal1_chr07	PVX_099575	perforin-like protein 3		0.000453709	0.000675194		0.000601422	0.000457735		-0.94297	1.11313		0.4793
Pv_Sal1_chr07	PVX_099580	hypothetical protein, conserved		0.000282419	0.000597522		0.000249578	0.000911765		0.47343	-1.05704		0.03047
Pv_Sal1_chr07	PVX_099585	cyclin-dependent kinases regulatory subunit, putative		0.000468074	6.68305e-05		0.00035455	0.000215875		0.8198	-0.88974		0.80088
Pv_Sal1_chr07	PVX_099590	lipoate-protein ligase 2, putative		0.00113914	0.00100531		0.00115048	0.00122587		-0.03786	-0.46124		-0.00053
Pv_Sal1_chr07	PVX_099595	conserved protein, unknown function		0.00170364	0.00175976		0.00148899	0.00145056		0.57806	0.56413		0.12704
Pv_Sal1_chr07	PVX_099600	thioredoxin reductase, putative		0.00090786	0.00100212		0.00086216	0.00131236		0.2035	-0.65654		0.0655
Pv_Sal1_chr07	PVX_099605	RNA-binding protein, putative		0.000316386	0		0.000239652	0		0.8198	0		0.88582
Pv_Sal1_chr07	PVX_099610	hypothetical protein		0.000750127	0		0.000745751	0		0.01499	0		0.43789
Pv_Sal1_chr07	PVX_099615	patatin-like phospholipase, putative		0.000842697	0.000718747		0.000695056	0.00108823		0.89971	-1.04131		0.15445
Pv_Sal1_chr07	PVX_099620	hypothetical protein, conserved		0.000620732	0.000573352		0.000592434	0.000480954		0.17186	0.42083		0.19634
Pv_Sal1_chr07	PVX_099625	hypothetical protein, conserved		0.000784044	0.00109613		0.000733627	0.00111671		0.2843	-0.05503		0.20794
Pv_Sal1_chr07	PVX_099630	thiamine pyrophosphokinase, putative		0.000344828	0.000881716		0.000609459	0.000556622		-1.40085	1.16312		0.38902
Pv_Sal1_chr07	PVX_099635	conserved Plasmodium protein, unknown function		0.00083607	0.00109038		0.000844397	0.00122106		-0.04254	-0.33063		0.28979
Pv_Sal1_chr07	PVX_099640	hypothetical protein, conserved		0.000861818	0.00107101		0.000841032	0.00102416		0.10955	0.14227		0.27371
Pv_Sal1_chr07	PVX_099645	hypothetical protein, conserved		0.000112418	0.000466276		0.000157783	0.000576415		-1.03446	-0.58602		0.25404
Pv_Sal1_chr07	PVX_099650	splicing factor 3A subunit 3, putative		0.000914686	0.000899968		0.000746144	0.00124934		0.86725	-0.79136		0.18457
Pv_Sal1_chr07	PVX_099655	telomeric repeat binding factor 1, putative		0	6.12466e-05		0	0.000388847		0	-1.44562		-0.05118
Pv_Sal1_chr07	PVX_099660	alpha-tubulin N-acetyltransferase, putative		0.00106227	0.00117469		0.000971115	0.00106431		0.37639	0.28176		0.22759
Pv_Sal1_chr07	PVX_099665	hypothetical protein, conserved		0.000206361	0.000333778		0.000205157	0.000249828		0.01499	0.57659		0.09041
Pv_Sal1_chr07	PVX_099670	hypothetical protein, conserved		0.000679933	0.000988336		0.000527591	0.000803087		0.93158	0.54049		0.16437
Pv_Sal1_chr07	PVX_099675	hypothetical protein, conserved		0.000114679	0.000326411		0.000202687	0.00037023		-1.11173	-0.23571		-0.01026
Pv_Sal1_chr07	PVX_099680	proline--tRNA ligase, putative		0.00102375	0.000600971		0.000868515	0.000661017		0.68623	-0.21285		0.23104
Pv_Sal1_chr07	PVX_099685	protein phosphatase-beta, putative		0.000911366	0.000863975		0.000871997	0.000862767		0.19478	0.00408		0.04276
Pv_Sal1_chr07	PVX_099690	thioredoxin-like protein 2, putative		0.000906653	0.00114944		0.000588653	0.00107524		1.74286	0.17007		0.01651
Pv_Sal1_chr07	PVX_099695	zinc binding protein (Yippee), putative		0.000536549	6.70322e-05		0.00035562	0.000216526		1.30268	-0.88974		0.54289
Pv_Sal1_chr07	PVX_099700	histone deacetylase 1, putative		0.00011744	7.89313e-05		0.000207567	0.000379143		-1.11173	-1.57686		-0.00029
Pv_Sal1_chr07	PVX_099705	hypothetical protein, conserved		0.000639262	0.000412879		0.000666797	0.000507491		-0.17816	-0.51777		0.14065
Pv_Sal1_chr07	PVX_099710	hypothetical protein, conserved		0.000455377	0.000910213		0.000289743	0.00105849		1.46364	-0.34524		0.01567
Pv_Sal1_chr07	PVX_099715	protein kinase, putative		0.000610771	0.000494812		0.00069396	0.000422532		-0.51719	0.45274		0.201
Pv_Sal1_chr07	PVX_099725	protein kinase, putative		0.000355811	0.000928719		0.000399091	0.00108243		-0.4856	-0.47908		0.22423
Pv_Sal1_chr07	PVX_099735	hypothetical protein		0.000367647	0.00155353		0.00064979	0.00237383		-1.11173	-0.85162		0.07186
Pv_Sal1_chr07	PVX_099740	protein kinase, putative		0.000270415	0.000448935		0.000353545	0.000394649		-0.97273	0.38926		0.04163
Pv_Sal1_chr07	PVX_099745	monocarboxylate transporter, putative		0.000491874	0.000394565		0.000419153	0.00042535		0.62422	-0.16959		0.02017
Pv_Sal1_chr07	PVX_099750	hypothetical protein, conserved		0.000509641	0.000852023		0.000611832	0.00107101		-0.72061	-0.64668		0.16044
Pv_Sal1_chr07	PVX_099755	hypothetical protein		0	0.00033479		0	0.0021257		0	-1.84554		-0.05118
Pv_Sal1_chr07	PVX_099760	hypothetical protein, conserved		0.000275768	0.000379563		0.000365549	0.000890288		-0.94297	-1.72998		-0.03441
Pv_Sal1_chr07	PVX_099765	glutamine-dependent NAD(+) synthetase, putative		0.000290265	0.000573004		0.000407398	0.000826842		-1.03446	-0.85262		0.4191
Pv_Sal1_chr07	PVX_099770	hypothetical protein		0.000824728	0.000879924		0.000929682	0.00113211		-0.49433	-0.68319		0.26877
Pv_Sal1_chr07	PVX_099780	replication termination factor, putative		0.000818331	0.000574885		0.00144634	0.00105676		-1.7411	-1.12377		0.10273
Pv_Sal1_chr07	PVX_099785	nuclear movement protein, putative		0	4.89177e-05		0	0.000310573		0	-1.08571		-0.05118
Pv_Sal1_chr07	PVX_099790	hypothetical protein, conserved		0.000611979	0.000173029		0.00060841	0.000740885		0.01499	-1.31515		0.12919
Pv_Sal1_chr07	PVX_099800	zinc finger protein, putative		0.00074969	0.00136928		0.000725182	0.00152087		0.14798	-0.32496		0.329
Pv_Sal1_chr07	PVX_099805	fumarate hydratase, putative		0.000531581	0.000639826		0.0006632	0.000403803		-0.76195	1.28039		0.26427
Pv_Sal1_chr07	PVX_099810	hypothetical protein, conserved		0.000332089	0.000332986		0.000440206	0.000536058		-0.94297	-1.00257		0.32932
Pv_Sal1_chr07	PVX_099815	cytoplasmic dynein light chain, putative		0.000302343	0.000378148		0.00053437	0.000650724		-1.40085	-0.91757		-0.02163
Pv_Sal1_chr07	PVX_099820	hypothetical protein, conserved		0	0.00160096		0	0.00189677		0	-0.47449		0.30804
Pv_Sal1_chr07	PVX_099825	serine/threonine protein phosphatase 4, putative		0	0		0	0		0	0		0
Pv_Sal1_chr07	PVX_099830	cytochrome c oxidase subunit 5B, putative		0.000901875	0.000529424		0.000860761	0.000524092		0.17186	0.02026		0.45329
Pv_Sal1_chr07	PVX_099835	hypothetical protein		0	0		0	0		0	0		0
Pv_Sal1_chr07	PVX_099840	phosphatidylserine decarboxylase, putative		0	0.000217519		0	0.000606843		0	-1.27762		-0.0353
Pv_Sal1_chr07	PVX_099845	cytochrome c oxidase subunit 6B, putative		0.00069612	0.00142334		0.000851773	0.00121011		-0.65748	0.45175		0.4018
Pv_Sal1_chr07	PVX_099850	hypothetical protein, conserved		0.000137552	0.000444574		0.000243113	0.000888145		-1.11173	-1.23085		-0.0052
Pv_Sal1_chr07	PVX_099855	hypothetical protein, conserved		0.00058818	0.000557866		0.000438568	0.000623073		1.22738	-0.2683		0.26989
Pv_Sal1_chr07	PVX_099860	hypothetical protein		0.000388622	0.000451579		0.000374654	0.000684347		0.1203	-0.83823		0.17179
Pv_Sal1_chr07	PVX_099870	hypothetical protein, conserved		0.000609835	0.000769857		0.00077604	0.000945014		-0.69098	-0.406		0.04417
Pv_Sal1_chr07	PVX_099875	hypothetical protein, conserved		0.000352423	0.000462414		0.000622883	0.000758509		-1.40085	-0.85511		0.61659
Pv_Sal1_chr07	PVX_099880	hypothetical protein, conserved		0	0		0	0		0	0		0
Pv_Sal1_chr07	PVX_099885	hypothetical protein		0.00031314	0.00101692		0.000509427	0.00144748		-1.68719	-0.99348		0.0742
Pv_Sal1_chr07	PVX_099890	serine/threonine protein kinase, putative		0.000200655	0.000658335		0.000199484	0.00133606		0.01499	-1.43546		0.38631
Pv_Sal1_chr07	PVX_099895	guanylate kinase, putative		0.000677966	0.00107778		0.00119826	0.000729583		-1.40085	0.81888		0.20963
Pv_Sal1_chr07	PVX_099900			0.00168262	0.00055953		0.00184588	0.000749267		-0.36589	-0.55472		0.1929
Pv_Sal1_chr07	PVX_099905	transcription initiation factor TFIID subunit 7, putative		0.000586953	0.000313765		0.000651386	0.000264407		-0.35591	0.32032		0.58953
Pv_Sal1_chr07	PVX_099910	hypothetical protein, conserved		0.00040775	0.000897652		0.000572292	0.000813055		-1.03446	0.26676		0.08257
Pv_Sal1_chr07	PVX_099915	RNA-binding protein, putative		0.0009616	0.00117791		0.00125721	0.00140338		-0.97273	-0.45464		0.0232
Pv_Sal1_chr07	PVX_099920	hypothetical protein, conserved		0.000275765	0.00065577		0.000182775	0.00122415		1.30268	-1.31391		-0.04505
Pv_Sal1_chr07	PVX_099930	high molecular weight rhoptry protein 2		0.000581354	0.00109035		0.000635766	0.00126687		-0.38324	-0.46004		0.17208
Pv_Sal1_chr07	PVX_099935	conserved protein, unknown function		0.000576592	0.000281978		0.000495773	0.000150931		0.52594	1.11893		0.50524
Pv_Sal1_chr07	PVX_099940	G2 protein, putative		0.000192123	0.000300932		0.000339564	0.000620251		-1.11173	-1.02526		-0.0554
Pv_Sal1_chr07	PVX_099944	hypothetical protein, conserved		0.000630976	0.000332937		0.000627304	0.000381947		0.01889	-0.22018		0.03833
Pv_Sal1_chr07	PVX_099946	hypothetical protein, conserved		0	0		0	0		0	0		0
Pv_Sal1_chr07	PVX_099955	hypothetical protein, conserved		0.000554846	0.000300083		0.00067891	0.000275579		-0.65748	0.15258		0.16061
Pv_Sal1_chr07	PVX_099960	hypothetical protein, conserved		0.000565581	0.00105315		0.0006543	0.00139435		-0.52059	-0.72269		0.06453
Pv_Sal1_chr07	PVX_099965	hypothetical protein, conserved		0.000451018	0.000371108		0.000614936	0.00068643		-1.10277	-1.29994		0.40477
Pv_Sal1_chr07	PVX_099970	hypothetical protein, conserved		0.000139373	0.000399547		0.000246332	0.000974897		-1.40085	-1.72146		-0.02463
Pv_Sal1_chr07	PVX_099975	merozoite surface protein 1 paralog		0.000295232	0.000271136		0.000317312	0.000695527		-0.27902	-1.87137		0.08216
Pv_Sal1_chr07	PVX_099980	merozoite surface protein 1		0.00149276	0.0174887		0.00168166	0.0129833		-0.53477	1.23619		0.19826
Pv_Sal1_chr07	PVX_099985	hypothetical protein, conserved		0.000408043	0.000427009		0.000341615	0.000675997		0.74657	-1.07438		0.02854
Pv_Sal1_chr07	PVX_099990	diacylglycerol kinase, putative		0.00039779	0.000629273		0.000390592	0.000761024		0.0739	-0.52209		0.03385
Pv_Sal1_chr07	PVX_099995	peptidyl-prolyl cis-trans isomerase, putative		0	9.03323e-05		0	0.000332654		0	-1.5957		-0.04169
Pv_Sal1_chr07	PVX_100000	hypothetical protein, conserved		0.000485604	0.000994969		0.000367831	0.000895847		1.03299	0.29283		0.09335
Pv_Sal1_chr07	PVX_100005	hypothetical protein, conserved		0.00027445	0.000347681		0.000261415	0.000477504		0.22101	-0.88374		0.2142
Pv_Sal1_chr07	PVX_100010	hypothetical protein		0	0.00048475		0	0.000633021		0	-0.4019		0.02638
Pv_Sal1_chr07	PVX_087165	hypothetical protein		0.000392622	0.000652608		0.000499627	0.000912624		-0.69098	-0.70216		0.03291
Pv_Sal1_chr07	PVX_087160	NifU-like protein, putative		0	0.000197276		0	0.000572032		0	-1.43509		-0.03388
Pv_Sal1_chr07	PVX_087155	elongation factor Tu, putative		0.00028433	0.000554774		0.000282676	0.000516339		0.01889	0.18346		0.00532
Pv_Sal1_chr07	PVX_087150	hypothetical protein, conserved		0.000754455	0.000677047		0.000727337	0.000664281		0.1203	0.03829		0.08876
Pv_Sal1_chr07	PVX_087145	nucleolar protein Nop52, putative		0.000324353	0.000318473		0.000396878	0.00088604		-0.65748	-1.8127		0.35473
Pv_Sal1_chr07	PVX_087143	selenoprotein, putative		0.00214229	0.00106295		0.00203445	0.000619358		0.2035	1.22892		0.13378
Pv_Sal1_chr07	PVX_087140	hypothetical protein		0.000137741	0.000383196		0.000243448	0.0010376		-1.11173	-1.6169		-0.03092
Pv_Sal1_chr07	PVX_087135	hypothetical protein, conserved		0.000484595	0.000571101		0.000367067	0.000446993		1.03299	0.60821		-0.04257
Pv_Sal1_chr07	PVX_087130	hypothetical protein, conserved		0.000527305	0.000166418		0.000599128	0.000486389		-0.4313	-1.44104		0.4806
Pv_Sal1_chr07	PVX_087125	conserved protein, unknown function		0.00038688	0.000197799		0.00049232	0.000299759		-0.69098	-0.58362		0.06925
Pv_Sal1_chr07	PVX_087120	hypothetical protein, conserved		0.000187003	0.000154105		0.000330515	0.000503102		-1.40085	-1.62537		0.02204
Pv_Sal1_chr07	PVX_087115	proteasome subunit beta type-6, putative		0.000376651	0		0.000285299	0		0.8198	0		0.57934
Pv_Sal1_chr07	PVX_087110	adenylate kinase-like protein 2, putative		0.000133779	0		0.000236445	0		-1.11173	0		0.23882
Pv_Sal1_chr07	PVX_087107	conserved Plasmodium protein, unknown function		0.000900653	0.000693226		0.000877136	0.00160219		0.09646	-1.54133		0.03158
Pv_Sal1_chr07	PVX_087105	protein MAM3, putative		0.000662385	0.000725917		0.000633771	0.00086824		0.19478	-0.50274		0.27394
Pv_Sal1_chr07	PVX_087095	profilin, putative		0.000544663	0.000469853		0.000433194	0.000527517		0.83017	-0.23945		0.22559
Pv_Sal1_chr07	PVX_087090	M18 aspartyl aminopeptidase, putative		0.000574255	0.000692632		0.000637294	0.00181081		-0.35591	-1.82371		0.17014
Pv_Sal1_chr07	PVX_087085	peptide release factor, putative		0.00044504	0.000284813		0.000471944	0.000718382		-0.18393	-1.41413		0.51321
Pv_Sal1_chr07	PVX_087080	palmitoyltransferase, putative		0.0010174	0.000725084		0.00121682	0.00111133		-0.7264	-1.03783		0.09708
Pv_Sal1_chr07	PVX_087075	30S ribosomal protein S6, putative		0.00125926	0.000376644		0.00117829	0.000717423		0.24725	-0.94594		0.26006
Pv_Sal1_chr07	PVX_087070	hypothetical protein, conserved		0.000963215	0.000742038		0.000965149	0.000954933		-0.00864	-0.65031		0.13442
Pv_Sal1_chr07	PVX_087065	hypothetical protein, conserved		0.000485682	0.000341405		0.000561869	0.000470395		-0.585	-0.77599		0.3473
Pv_Sal1_chr07	PVX_087060	hypothetical protein, conserved		0.00170395	0.000252077		0.00112935	0.000343813		1.64145	-0.34383		0.64603
Pv_Sal1_chr07	PVX_087055	mRNA processing protein, putative		9.23788e-05	0.000122559		0.000163273	0.000397648		-1.11173	-1.5154		0.00066
Pv_Sal1_chr07	PVX_087050	hypothetical protein, conserved		0.000712414	0.000870923		0.000682669	0.00108071		0.17473	-0.56622		0.25726
Pv_Sal1_chr07	PVX_087045	SGS domain containing protein		0.000747051	0.000766522		0.000792214	0.00086824		-0.2286	-0.31829		0.2053
Pv_Sal1_chr07	PVX_087044	conserved Plasmodium protein, unknown function		0.000500806	0.000700095		0.000405064	0.000904316		0.85041	-0.63907		0.00816
Pv_Sal1_chr07	PVX_087042	conserved Plasmodium protein, unknown function		0.000203459	0		0.000359599	0		-1.11173	0		0.23882
Pv_Sal1_chr07	PVX_087040	gamma-tubulin complex component, putative		0.000910515	0.000458881		0.000724171	0.000716505		1.11017	-1.04879		0.30055
Pv_Sal1_chr07	PVX_087035	mitochondrial-processing peptidase subunit beta, putative		0.00039598	0.000504056		0.00025195	0.000613619		1.46364	-0.39113		0.06618
Pv_Sal1_chr07	PVX_087030	hypothetical protein, conserved		0	9.01624e-05		0	0.000291241		0	-0.88974		-0.0401
Pv_Sal1_chr07	PVX_087025	delta tubulin, putative		0.000276949	0.000674192		0.000352429	0.000751042		-0.69098	-0.26234		0.04464
Pv_Sal1_chr07	PVX_087020	hypothetical protein, conserved		0.00164078	0.000775921		0.00202716	0.00123428		-0.82232	-0.98281		0.19021
Pv_Sal1_chr07	PVX_087015	histidine--tRNA ligase, putative		0.000835424	0.0013315		0.000759368	0.00184943		0.38453	-0.84453		0.02578
Pv_Sal1_chr07	PVX_087010	TFIIH basal transcription factor complex helicase XPD subunit, putative		0.000462221	0.000763437		0.000452462	0.000964218		0.08282	-0.61499		0.13927
Pv_Sal1_chr07	PVX_087005	hypothetical protein, conserved		0.00103246	0		0.000782049	0		0.8198	0		0.88582
Pv_Sal1_chr07	PVX_087000	hypothetical protein, conserved		0	0.000130137		0	0.000420365		0	-0.88974		-0.0401
Pv_Sal1_chr07	PVX_086995	transcription factor with AP2 domain(s), putative		0.000708149	0.000775129		0.000536398	0.000653193		0.8198	0.32032		-0.05847
Pv_Sal1_chr07	PVX_086990	vacuolar ATP synthase subunit e, putative		0.000160643	0.000567084		0.000283924	0.000691492		-1.11173	-0.39411		0.02875
Pv_Sal1_chr07	PVX_086985	hypothetical protein, conserved		0.000524348	0		0.000397175	0		0.8198	0		0.88582
Pv_Sal1_chr07	PVX_086980	hypothetical protein, conserved		0.000533942	0.000698804		0.000606669	0.000738766		-0.4313	-0.13331		0.32445
Pv_Sal1_chr07	PVX_086975	cAMP-dependent protein kinase catalytic subunit, putative		0.000675295	0.000533472		0.000596768	0.000484473		0.47343	0.22156		0.12481
Pv_Sal1_chr07	PVX_086970	hypothetical protein, conserved		0.00183418	0.00174581		0.00178628	0.00132931		0.1174	0.88666		0.09417
Pv_Sal1_chr07	PVX_086965	U2 small nuclear ribonucleoprotein B'', putative		0.000961176	0.00124979		0.000611567	0.00148946		1.46364	-0.35247		0.00926
Pv_Sal1_chr07	PVX_086962	conserved protein, unknown function		0	0		0	0		0	0		0
Pv_Sal1_chr07	PVX_086960	vacuolar protein sorting-associated protein 33, putative		0.000824136	0.000787272		0.000819338	0.00078394		0.0248	0.01202		0.15411
Pv_Sal1_chr07	PVX_086955	phosphatidylinositol N-acetylglucosaminyltransferase subunit P, putative		0	0.000647152		0	0.000530769		0	0.37624		0.04326
Pv_Sal1_chr07	PVX_086950	gametocyte development protein 1, putative		0.00110808	0.00167618		0.00137704	0.00167688		-0.86572	-0.0013		0.09533
Pv_Sal1_chr07	PVX_086945	Plasmodium exported protein, unknown function		0.000973482	0.000977326		0.000800949	0.00113791		0.77501	-0.36179		0.10333
Pv_Sal1_chr07	PVX_086940	hypothetical protein, conserved		0.000792602	0.0023721		0.000933912	0.00227453		-0.67067	0.14277		0.32503
Pv_Sal1_chr07	PVX_086935	Plasmodium exported protein, unknown function		0.000232288	0.000418142		0.000410553	0.000999893		-1.11173	-1.27448		-0.04274
Pv_Sal1_chr07	PVX_086930	cytoadherence linked asexual protein (CLAG), putative		0.000614797	0.00275843		0.000647647	0.00205053		-0.22483	1.1688		0.32307
Pv_Sal1_chr07	PVX_086925	Plasmodium exported protein, unknown function		0.000611289	0.000730092		0.000571983	0.000928704		0.24725	-0.56598		0.10932
Pv_Sal1_chr07	PVX_086920	hypothetical protein		0.000908265	6.05177e-05		0.00160529	0.000195483		-1.7411	-0.88974		0.17213
Pv_Sal1_chr07	PVX_086915	early transcribed membrane protein (ETRAMP)		0	0.000236696		0	0.000764572		0	-1.18469		-0.0401
Pv_Sal1_chr07	PVX_086910	Phist protein (Pf-fam-b)		0.00201747	0.00208994		0.00239489	0.00218727		-0.69853	-0.13288		0.25218
Pv_Sal1_chr07	PVX_086905	Plasmodium exported protein, unknown function		0.00235591	0.00328712		0.00226593	0.00265319		0.18068	0.76266		0.14778
Pv_Sal1_chr07	PVX_086903	Plasmodium exported protein, unknown function		0.00170114	0.00251019		0.00170904	0.0017343		-0.01912	1.24248		0.0845
Pv_Sal1_chr07	PVX_086900	Plasmodium exported protein, unknown function		0.00141665	0.00361218		0.00162325	0.00308132		-0.59181	0.58393		0.1318
Pv_Sal1_chr07	PVX_086895	VIR protein		0.0118639	0.0532037		0.0116551	0.0399541		0.0883	1.18419		0.22295
Pv_Sal1_chr07	PVX_086893	VIR protein		0.0112866	0.0403604		0.00999993	0.0320009		0.62608	0.92666		0.19423
Pv_Sal1_chr07	PVX_086890	variable surface protein Vir8-like		0.00392074	0.0506729		0.00369497	0.0305422		0.29456	2.3552		0.26981
Pv_Sal1_chr07	PVX_086880	variable surface protein Vir23-like		0.00694444	0.0343415		0.00666489	0.0212672		0.20541	2.18723		0.28201
Pv_Sal1_chr07	PVX_086875	variable surface protein Vir27-related		0.00726798	0.0561525		0.00914904	0.0366308		-0.99117	1.88933		0.19238
Pv_Sal1_chr07	PVX_086870	VIR protein, pseudogene		0.00238811	0.0024596		0.00202986	0.00211872		0.74755	0.46271		0.10357
Pv_Sal1_chr07	PVX_086865	VIR protein		0.00590212	0.0495843		0.0061253	0.0352609		-0.17851	1.45302		0.23032
Pv_Sal1_chr07	PVX_086863	VIR protein		0.0113419	0.0435044		0.0121405	0.0263017		-0.3201	2.30413		0.36702
Pv_Sal1_chr07	PVX_086860	variable surface protein Vir24-related		0.0105436	0.0273904		0.00922835	0.0157573		0.69492	2.59057		0.22337
Pv_Sal1_chr07	PVX_086855	variable surface protein Vir24-like		0.00174571	0.00867498		0.00226441	0.00580518		-1.07328	1.70864		0.20171
Pv_Sal1_chr07	PVX_086850	variable surface protein Vir35, putative		0.0104252	0.0195054		0.0111084	0.0103869		-0.2944	2.93679		0.22487
Pv_Sal1_chr07	PVX_086845	VIR protein		0.00742977	0.0308186		0.00960414	0.0237156		-1.09506	1.05404		0.18046
Pv_Sal1_chr07	PVX_005040	hypothetical protein		0.00598757	0.0308851		0.0053047	0.0221687		0.6086	1.38475		0.21719
Pv_Sal1_chr07	PVX_005045	variable surface protein Vir12-related		0.00409795	0.0442666		0.00406305	0.028826		0.04071	1.90448		0.32505
Pv_Sal1_chr07	PVX_005050	variable surface protein Vir22/23-related		0.00776347	0.046948		0.0065522	0.0325917		0.90723	1.57483		0.22143
Pv_Sal1_chr07	PVX_005055	VIR protein		0.00955971	0.0416192		0.00938458	0.0308979		0.09139	1.23498		0.20653
Pv_Sal1_chr07	PVX_005057	VIR protein		0.00699486	0.0464381		0.00597254	0.0303042		0.81798	1.88847		0.24244
Pv_Sal1_chr07	PVX_005058	VIR protein		0.00126557	0.00283172		0.00108232	0.00276777		0.67889	0.07229		0.13896
Pv_Sal1_chr07	PVX_005060	variable surface protein Vir12-like		0.00214522	0.0133621		0.00218741	0.0089234		-0.08551	1.70634		0.17602
Pv_Sal1_chr07	PVX_005065	VIR protein		0.00499533	0.0104711		0.0056934	0.00633021		-0.58112	2.18477		0.15418
Pv_Sal1_chr08	PVX_094230	hypothetical protein		0.00118291	0.00496947		0.00119596	0.00368947		-0.05238	1.22202		0.62954
Pv_Sal1_chr08	PVX_094235	hypothetical protein		0	0.00212491		0	0.0016002		0	0.56261		0.05553
Pv_Sal1_chr08	PVX_094240	variable surface protein Vir12/24-related		0.00331873	0.0195649		0.00464557	0.0111856		-1.3503	2.59737		0.20757
Pv_Sal1_chr08	PVX_094243	VIR protein, pseudogene		0.0031357	0.0143849		0.00335322	0.0152275		-0.30816	-0.19553		0.08087
Pv_Sal1_chr08	PVX_094245	variable surface protein Vir12-like		0.00628187	0.0229627		0.00658004	0.0136031		-0.2205	2.42142		0.32052
Pv_Sal1_chr08	PVX_094247	Plasmodium exported protein, unknown function		0.00093333	0.00205377		0.00106046	0.00172182		-0.4313	0.51023		0.43511
Pv_Sal1_chr08	PVX_094250	VIR protein		0.00170556	0.00877806		0.00192976	0.00628955		-0.54022	1.37405		0.23811
Pv_Sal1_chr08	PVX_094255	reticulocyte binding protein 2b		0.000403205	0.00147751		0.000365339	0.00148296		0.45385	-0.01254		0.15911
Pv_Sal1_chr08	PVX_094260	VIR protein, pseudogene		0.000156128	0.000123185		0.000275945	0.000168015		-1.11173	-0.34383		0.04455
Pv_Sal1_chr08	PVX_094265	cytoadherence-linked asexual protein (CLAG), putative		0.000526958	0.000774538		0.000613336	0.00116182		-0.61667	-1.07643		-0.03581
Pv_Sal1_chr08	PVX_094270	Plasmodium exported protein, unknown function		0.000493833	0.000776028		0.000490953	0.00119571		0.01499	-0.76886		0.38372
Pv_Sal1_chr08	PVX_094275	hypothetical protein		0.000382636	0.000748821		0.000468193	0.000665161		-0.65748	0.32245		0.19768
Pv_Sal1_chr08	PVX_094277	Plasmodium exported protein, unknown function		0.000330632	0.00112911		0.000505702	0.00104688		-1.38818	0.23896		0.18224
Pv_Sal1_chr08	PVX_094280	Plasmodium exported protein, unknown function		0.00115155	0.000349735		0.00109033	0.000398323		0.22514	-0.24292		0.56851
Pv_Sal1_chr08	PVX_094285	Pv-fam-h protein		0.000178891	0.000243614		0.000316177	0.000385021		-1.11173	-0.63021		0.03642
Pv_Sal1_chr08	PVX_094290	Pv-fam-h protein		0.000614694	0.000776982		0.0005926	0.000721633		0.1203	0.16802		0.00076
Pv_Sal1_chr08	PVX_094295	Pv-fam-h protein		0	0.000224755		0	0.000554233		0	-1.18389		-0.02887
Pv_Sal1_chr08	PVX_094300	Plasmodium exported protein, unknown function		0.000689266	0.00178665		0.000948814	0.0017973		-1.19781	-0.01914		0.10079
Pv_Sal1_chr08	PVX_094303	Pvstp1, putative		0.000732758	0.000547762		0.000896603	0.000682394		-0.70161	-0.46227		0.0066
Pv_Sal1_chr08	PVX_094305	tryptophan-rich antigen		0.00057951	0.00104535		0.000614544	0.0010477		-0.2286	-0.00662		0.11332
Pv_Sal1_chr08	PVX_094310	hypothetical protein, conserved		0.00033477	0.000740416		0.000253577	0.000926372		0.8198	-0.4947		0.3596
Pv_Sal1_chr08	PVX_094315	RNA-binding protein, putative		0.000479977	0.000572018		0.000455817	0.00104075		0.2035	-1.34489		0.26602
Pv_Sal1_chr08	PVX_094325	hypothetical protein, conserved		0.000436364	0.0003664		0.000771241	0.000626115		-1.56222	-0.90865		0.04322
Pv_Sal1_chr08	PVX_094330	hypothetical protein, conserved		0.000482786	0.000600511		0.000451739	0.000962677		0.22171	-0.96448		0.20509
Pv_Sal1_chr08	PVX_094335	hypothetical protein, conserved		0.000433104	0.0011134		0.000501043	0.00129655		-0.52059	-0.42977		0.30981
Pv_Sal1_chr08	PVX_094340	DnaJ protein, putative		0.000426577	0.00129761		0.000512113	0.0014811		-0.72061	-0.41077		0.14716
Pv_Sal1_chr08	PVX_094345	hypothetical protein, conserved		0.00118006	0.000684189		0.00126546	0.00102734		-0.2792	-0.88399		0.4736
Pv_Sal1_chr08	PVX_094350	hypothetical protein, conserved		0.000400511	0.000727774		0.000386112	0.000646504		0.14316	0.35573		0.14141
Pv_Sal1_chr08	PVX_094355	conserved Plasmodium protein, unknown function		0.00087652	0.000621067		0.000820153	0.000998733		0.22171	-0.82835		0.29676
Pv_Sal1_chr08	PVX_094360	hypothetical protein, conserved		0	0		0	0		0	0		0
Pv_Sal1_chr08	PVX_094365	N-acetyltransferase, putative		0.000247831	0		0.000438025	0		-1.11173	0		0.23882
Pv_Sal1_chr08	PVX_094370	hypothetical protein, conserved		0.000463867	0.000456982		0.000620634	0.00062981		-1.10605	-0.81943		0.31654
Pv_Sal1_chr08	PVX_094375	40S ribosomal protein S20e, putative		0.00113868	0.00106109		0.000953306	0.00116088		0.77973	-0.23872		0.10496
Pv_Sal1_chr08	PVX_094380	inner membrane complex protein 1c, putative		0.000232558	7.74767e-05		0.00041103	0.000250264		-1.11173	-0.88974		0.06838
Pv_Sal1_chr08	PVX_094385	hypothetical protein, conserved		0.000476556	0.00125097		0.000541464	0.00137367		-0.49593	-0.28512		0.2429
Pv_Sal1_chr08	PVX_094390	U5 small nuclear ribonuclear protein, putative		0.000270937	0.000129104		0.000253516	0.000257264		0.24725	-1.16726		0.46367
Pv_Sal1_chr08	PVX_094395	hypothetical protein, conserved		0.000224467	0.00149951		0.00039673	0.00193245		-1.11173	-0.59293		0.14416
Pv_Sal1_chr08	PVX_094400	60S ribosomal protein L13a, putative		0.00210792	0.000156166		0.00188904	0.000575089		0.49991	-1.5957		0.46317
Pv_Sal1_chr08	PVX_094405	hypothetical protein, conserved		0.00040877	0.000840239		0.000380001	0.000899779		0.3315	-0.21799		0.20321
Pv_Sal1_chr08	PVX_094410	E3 ubiquitin-protein ligase, putative		0.000964519	0.0006367		0.000812844	0.0010517		0.80504	-1.20057		0.20124
Pv_Sal1_chr08	PVX_094415	RNA-binding protein, putative		0.000575973	0.000401091		0.000683725	0.00074934		-0.63193	-1.26262		0.38252
Pv_Sal1_chr08	PVX_094420	hypothetical protein, conserved		0.000149142	0.000431477		0.000263599	0.000481492		-1.11173	-0.20687		0.0308
Pv_Sal1_chr08	PVX_094425	hypothetical protein, conserved		0.000231426	0.000316503		0.000342442	0.000521257		-1.24468	-1.09094		0.02984
Pv_Sal1_chr08	PVX_094430	hypothetical protein, conserved		0.000587604	0.000367155		0.000566484	0.000517373		0.1203	-0.57821		0.07689
Pv_Sal1_chr08	PVX_094435	ADP/ATP carrier protein, putative		0.000144196	0.000211536		0.000254857	0.000465523		-1.11173	-1.08655		-0.03031
Pv_Sal1_chr08	PVX_094440	hypothetical protein, conserved		0	0		0	0		0	0		0
Pv_Sal1_chr08	PVX_094445	methionine--tRNA ligase, putative		0.000326505	0.000391371		0.000314769	0.000574961		0.1203	-0.78693		0.14462
Pv_Sal1_chr08	PVX_094450	hypothetical protein, conserved		0.000251739	0.000496893		0.000200219	0.000670489		0.83017	-0.73268		0.16764
Pv_Sal1_chr08	PVX_094455	hypothetical protein		0.00195998	0.00185573		0.00131734	0.00106945		1.75514	1.61053		0.27625
Pv_Sal1_chr08	PVX_094460	hypothetical protein, conserved		0	5.27136e-05		0	0.000170275		0	-0.88974		-0.0401
Pv_Sal1_chr08	PVX_094462	conserved Plasmodium protein, unknown function		0.000365427	0.000831326		0.000363295	0.001106		0.01499	-0.58189		0.15219
Pv_Sal1_chr08	PVX_094465	regulator of nonsense transcripts, putative		0.000163577	0.000306967		0.000229586	0.00046596		-1.03446	-0.94765		0.28489
Pv_Sal1_chr08	PVX_094470	hypothetical protein		0.000962179	0.000477038		0.00130257	0.000693961		-1.12745	-0.80138		0.09916
Pv_Sal1_chr08	PVX_094480	Plasmodium exported protein, unknown function		0.000514186	0.000499133		0.000594844	0.000905457		-0.52059	-1.2463		0.12818
Pv_Sal1_chr08	PVX_094485	hypothetical protein, conserved		0.000533337	0.00202789		0.000403984	0.00319766		0.8198	-1.06707		0.22723
Pv_Sal1_chr08	PVX_094490	hypothetical protein, conserved		0	0.000203538		0	0.000659801		0	-1.62028		-0.03786
Pv_Sal1_chr08	PVX_094495	hypothetical protein, conserved		0.000431502	0.000352563		0.000457587	0.000417917		-0.18393	-0.31142		0.23497
Pv_Sal1_chr08	PVX_094500	CCR4-NOT transcription complex subunit 5, putative		0.000410599	0.000659065		0.000395841	0.000723048		0.1203	-0.21808		0.13214
Pv_Sal1_chr08	PVX_094505	DNA/RNA-binding protein Alba 3, putative		0.000400884	0.000382375		0.000425118	0.000776526		-0.18393	-1.25093		-0.03138
Pv_Sal1_chr08	PVX_094510	hypothetical protein		0.000655428	7.05969e-05		0.000744703	0.000302285		-0.4313	-1.31515		0.63469
Pv_Sal1_chr08	PVX_094515	hypothetical protein, conserved		0.000582208	0.000624423		0.000481097	0.000805545		0.80691	-0.63627		0.43132
Pv_Sal1_chr08	PVX_094520	hypothetical protein, conserved		0.000463499	0.000296628		0.000819203	0.000498788		-1.40085	-0.69544		0.04729
Pv_Sal1_chr08	PVX_094525	phosducin-like protein, putative		0	0		0	0		0	0		0
Pv_Sal1_chr08	PVX_094530	hypothetical protein		0.000681454	0.000921935		0.00054199	0.00112201		1.03181	-0.54253		0.12029
Pv_Sal1_chr08	PVX_094535	RNA-binding protein, putative		6.81199e-05	0.000467405		0.000120397	0.000659756		-1.11173	-0.79209		0.04785
Pv_Sal1_chr08	PVX_094540	PPPDE peptidase, putative		0.000272385	0.000455506		0.000180534	0.000659532		1.30268	-0.76239		-0.04045
Pv_Sal1_chr08	PVX_094545	conserved membrane protein, unknown function		0.00091285	0.000542687		0.000907537	0.000828859		0.02422	-0.93801		0.07897
Pv_Sal1_chr08	PVX_094550	dynein light chain 2B, cytoplasmic, putative		0.000391645	0.000165568		0.000692204	0.000421463		-1.56222	-1.20912		0.00998
Pv_Sal1_chr08	PVX_094555	Rho-GTPase-activating protein 1, putative		0.000203875	0.000419764		0.000154428	0.000658187		0.8198	-0.92868		0.37718
Pv_Sal1_chr08	PVX_094560	RING zinc finger protein, putative		9.70403e-05	0.000162775		0.000171512	0.000731		-1.11173	-1.99284		-0.01263
Pv_Sal1_chr08	PVX_094565	hypothetical protein, conserved		0	0.000930873		0	0.000782644		0	0.41488		0.16383
Pv_Sal1_chr08	PVX_094570	hypothetical protein		0	0.000203714		0	0.000446529		0	-0.70077		-0.02887
Pv_Sal1_chr08	PVX_094575	hypothetical protein, conserved		0	0		0	0		0	0		0
Pv_Sal1_chr08	PVX_094580	transcription factor with AP2 domain(s), putative		0.000466425	0.000573033		0.0004264	0.000623094		0.37639	-0.23107		0.07638
Pv_Sal1_chr08	PVX_094585	hypothetical protein, conserved		0.000840577	0.000881726		0.000908704	0.00142273		-0.31755	-1.16623		0.28919
Pv_Sal1_chr08	PVX_094590	eukaryotic translation initiation factor 3 subunit 7, putative		0.000471043	0.00025409		0.000587674	0.000357817		-0.76195	-0.63502		0.3652
Pv_Sal1_chr08	PVX_094595	histone deacetylase 2, putative		0.000473313	0.000684041		0.000427173	0.000910326		0.46601	-0.80271		0.22653
Pv_Sal1_chr08	PVX_094600	hypothetical protein, conserved		0.000261341	0.00057888		0.000327332	0.000757351		-0.89358	-0.78135		0.26234
Pv_Sal1_chr08	PVX_094605	endonuclease, putative		0.00083583	0.000269526		0.000867095	0.000703931		-0.12972	-1.35181		0.5431
Pv_Sal1_chr08	PVX_094610	hypothetical protein		0.00083542	0.000791791		0.000724851	0.000882681		0.54883	-0.25377		0.06302
Pv_Sal1_chr08	PVX_094615	26S protease regulatory subunit 4, putative		0.000747365	0.000339872		0.000601934	0.000733		0.92759	-1.41941		0.33329
Pv_Sal1_chr08	PVX_094620	hypothetical protein, conserved		0.000267739	0.000332612		0.000375782	0.000381338		-1.03446	-0.29939		0.32501
Pv_Sal1_chr08	PVX_094625	hypothetical protein, conserved		0.000272943	0.000259626		0.000180904	0.000440588		1.30268	-0.89973		0.40795
Pv_Sal1_chr08	PVX_094635	tubulin beta chain, putative		0.000758612	0.000355407		0.000804474	0.000489821		-0.2286	-0.64297		0.49046
Pv_Sal1_chr08	PVX_094640	nucleolar protein 5, putative		0.000106724	0.000395459		0.000188626	0.000574245		-1.11173	-0.72951		0.1789
Pv_Sal1_chr08	PVX_094645	RAD protein (Pv-fam-e)		0.000832684	0.000832745		0.000993403	0.000705663		-0.66931	0.46169		0.00669
Pv_Sal1_chr08	PVX_094650	RAD protein (Pv-fam-e)		0.000896963	0.00193913		0.000713393	0.00108591		0.83017	1.84102		0.10484
Pv_Sal1_chr08	PVX_094655	RAD protein (Pv-fam-e)		0.00093666	0.000731644		0.000744965	0.000453587		0.83017	1.05186		0.34891
Pv_Sal1_chr08	PVX_094660	adenylate kinase 2, putative		0	0.000212953		0	0.000215442		0	-0.01489		0.01764
Pv_Sal1_chr08	PVX_094665	diphthine synthase, putative		0.00104383	0.0013151		0.00100024	0.00133984		0.17473	-0.05225		0.08224
Pv_Sal1_chr08	PVX_094670	hypothetical protein, conserved		0.000679502	0.000564598		0.000600485	0.000731236		0.47343	-0.56162		0.02407
Pv_Sal1_chr08	PVX_094675	hypothetical protein, conserved		0.000387351	0.000319799		0.00040184	0.000815563		-0.12972	-1.68825		0.44581
Pv_Sal1_chr08	PVX_094680	hypothetical protein, conserved		0.000266516	0.000320434		0.000201877	0.000491666		0.8198	-0.76291		0.06222
Pv_Sal1_chr08	PVX_094685	zinc finger protein, putative		0.00109954	0.00097485		0.000920536	0.000980853		0.74657	-0.01569		0.18116
Pv_Sal1_chr08	PVX_094690	hypothetical protein, conserved		0.000189228	0.000753976		0.000188125	0.000916348		0.01499	-0.46896		0.08607
Pv_Sal1_chr08	PVX_094695	protein phosphatase 2C, putative		0	0.0003395		0	0.000672165		0	-1.15962		-0.0141
Pv_Sal1_chr08	PVX_094700	tubulin--tyrosine ligase, putative		0	0.000216436		0	0.000272958		0	-0.3553		0.0047
Pv_Sal1_chr08	PVX_094705	hypothetical protein, conserved		0.000315687	0.000371579		0.000246963	0.000651596		1.0012	-1.25352		-0.00825
Pv_Sal1_chr08	PVX_094710	kinesin-4, putative		0.000311124	0.000469606		0.000315894	0.0006625		-0.06612	-0.94925		0.16746
Pv_Sal1_chr08	PVX_094715	hypothetical protein, conserved		0.000421942	0.000491978		0.000279657	0.000681098		1.64145	-0.73487		0.22921
Pv_Sal1_chr08	PVX_094720	ribosomal protein L43, mitochondrial, putative		0.000159109	0.000132975		0.000281214	0.000513668		-1.11173	-1.47591		0.01466
Pv_Sal1_chr08	PVX_094725	hypothetical protein, conserved		0.000225479	0.000336043		0.000398519	0.000970584		-1.11173	-1.43212		-0.0022
Pv_Sal1_chr08	PVX_094730	hypothetical protein, conserved		0.000385619	0.000429541		0.00042096	0.000695698		-0.35559	-1.18191		0.32891
Pv_Sal1_chr08	PVX_094735	hypothetical protein, conserved		0.00112389	0.00106769		0.000812611	0.00098955		1.37817	0.19461		0.13942
Pv_Sal1_chr08	PVX_094740	hypothetical protein, conserved		0.000531029	0.000854075		0.000572678	0.00104606		-0.27922	-0.52785		-0.01346
Pv_Sal1_chr08	PVX_094745	hypothetical protein, conserved		0.000103466	0.000373109		0.000182869	0.000890749		-1.11173	-1.53799		-0.03703
Pv_Sal1_chr08	PVX_094750	eukaryotic translation initiation factor 2 beta subunit, putative		0.000717918	0.000802815		0.000740173	0.00115887		-0.12736	-0.94229		0.1733
Pv_Sal1_chr08	PVX_094755	hypothetical protein, conserved		0.000475913	0.00045111		0.000308991	0.000564407		1.74286	-0.4947		0.43101
Pv_Sal1_chr08	PVX_094760	50S ribosomal protein L22, mitochondrial, putative		0.00120664	0.00048793		0.000799742	0.000243469		1.64145	1.2939		0.21175
Pv_Sal1_chr08	PVX_094765	hypothetical protein, conserved		0.000616093	0.000713701		0.000683725	0.00111013		-0.35591	-0.94508		-0.00502
Pv_Sal1_chr08	PVX_094770	inner membrane complex sub-compartment protein 1, putative		0.000629468	0.000420403		0.000606843	0.000369488		0.1203	0.23645		0.59992
Pv_Sal1_chr08	PVX_094775	hypothetical protein, conserved		0.000254941	0.000647258		0.000270353	0.000658439		-0.18393	-0.04494		0.18809
Pv_Sal1_chr08	PVX_094780	SNARE domain containing protein		0.000479928	0.000497245		0.000462678	0.000704277		0.1203	-0.68878		0.15504
Pv_Sal1_chr08	PVX_094785	hypothetical protein, conserved		0.000334076	0.000623502		0.000590455	0.000599185		-1.56222	0.0951		0.07014
Pv_Sal1_chr08	PVX_094790	proteasome subunit beta type-5, putative		0.000243605	4.12911e-05		0.000430555	0.000262152		-1.11173	-1.08571		0.11075
Pv_Sal1_chr08	PVX_094795	hypothetical protein, conserved		0.00139152	0.000998121		0.0013415	0.000816801		0.1203	0.38089		0.40954
Pv_Sal1_chr08	PVX_094800	hypothetical protein, conserved		0	0.000101055		0	0.00026392		0	-1.05888		-0.03338
Pv_Sal1_chr08	PVX_094805	DNA repair protein RAD23, putative		0.000456335	0.00093178		0.000439933	0.00147324		0.1203	-1.04006		0.26054
Pv_Sal1_chr08	PVX_094810	PRE-binding protein, putative		0.000188697	0.000768884		0.000279215	0.000850028		-1.24468	-0.29687		0.03435
Pv_Sal1_chr08	PVX_094815	heme oxygenase, putative		0.000197726	0.000474958		0.000349467	0.000744731		-1.40085	-0.92868		0.08831
Pv_Sal1_chr08	PVX_094820	hypothetical protein, conserved		0.000378984	0.000455481		0.00036536	0.00111228		0.14316	-1.8364		0.26365
Pv_Sal1_chr08	PVX_094825	hypothetical protein, conserved		0.000282415	0.000713042		0.000280767	0.000512852		0.01499	0.77736		0.24368
Pv_Sal1_chr08	PVX_094830	hypothetical protein, conserved		0.00022895	0.000886652		0.000227615	0.00069294		0.01499	0.65502		0.01283
Pv_Sal1_chr08	PVX_094835	ubiquinol-cytochrome c reductase complex subunit, putative		0.000188927	0.000495016		0.000187825	0.000457443		0.01499	0.17992		0.1428
Pv_Sal1_chr08	PVX_094840	hypoxanthine-guanine phosphoribosyltransferase, putative		0.000695806	0.00100421		0.000461169	0.000561584		1.64145	1.72652		0.09503
Pv_Sal1_chr08	PVX_094845	phosphoglucomutase, putative		0.00042558	0.000411418		0.000365928	0.000779808		0.52594	-1.21113		0.06849
Pv_Sal1_chr08	PVX_094850	GMP synthetase, putative		0.000198807	0.000178355		0.000351378	0.000534859		-1.40085	-1.56175		-0.02303
Pv_Sal1_chr08	PVX_094855	NLI interacting factor-like phosphatase, putative		0.000401106	0.000547591		0.000366687	0.0007591		0.37639	-0.84773		0.34148
Pv_Sal1_chr08	PVX_094860	hypothetical protein, conserved		0.000725586	0.00071091		0.000615561	0.000843293		0.68623	-0.42649		0.2479
Pv_Sal1_chr08	PVX_094865	autophagy-related protein 18, putative		0.000706298	0.000524255		0.000624165	0.000633394		0.47343	-0.40374		0.25365
Pv_Sal1_chr08	PVX_094870	hypothetical protein, conserved		0.000640816	0.00102379		0.000691077	0.00115713		-0.27922	-0.3261		0.2999
Pv_Sal1_chr08	PVX_094875	hypothetical protein, conserved		0.000403327	0.000418119		0.000445533	0.000651052		-0.37985	-1.02898		0.03107
Pv_Sal1_chr08	PVX_094880	hypothetical protein, conserved		0.000369098	0.00057073		0.000404909	0.000924515		-0.33956	-1.1427		0.2515
Pv_Sal1_chr08	PVX_094885	hypothetical protein, conserved		0.000557237	0.000717618		0.000611303	0.000651358		-0.33956	0.26079		0.10623
Pv_Sal1_chr08	PVX_094890	hypothetical protein, conserved		0.000185641	0.000650224		0.000260555	0.000846102		-1.03446	-0.69815		0.06455
Pv_Sal1_chr08	PVX_094895	phospholipase C-like, putative		0.000439859	0.00019371		0.000372169	0.000317244		0.72931	-0.9983		0.42491
Pv_Sal1_chr08	PVX_094900	hypothetical protein, conserved		0.000188848	0.000838617		0.000231074	0.000914513		-0.70161	-0.266		0.25172
Pv_Sal1_chr08	PVX_094902	hypothetical protein, conserved		0.000316335	0.00027871		0.000314489	0.000574449		0.01499	-1.02526		0.1036
Pv_Sal1_chr08	PVX_094905	hypothetical protein, conserved		0.000555078	0.000386615		0.000608933	0.000834214		-0.33956	-1.45772		0.24575
Pv_Sal1_chr08	PVX_094910	initiation factor 2 subunit family, putative		0.000695748	0.00063386		0.000664031	0.000943388		0.19761	-0.96901		0.27286
Pv_Sal1_chr08	PVX_094915	GDP-L-fucose synthase, putative		0.000710755	0.000484268		0.000883273	0.000645359		-0.78318	-0.61516		0.18926
Pv_Sal1_chr08	PVX_094920	hypothetical protein, conserved		0.000286381	0.000512415		0.000293898	0.000671047		-0.0982	-0.70591		0.17749
Pv_Sal1_chr08	PVX_094925	male gamete fusion factor HAP2, putative		0.000738805	0.000400844		0.000660227	0.00056279		0.47723	-0.73773		0.42054
Pv_Sal1_chr08	PVX_094930	hypothetical protein, conserved		0.000200357	0.00043225		0.000230946	0.000534341		-0.5311	-0.59025		0.28691
Pv_Sal1_chr08	PVX_094935	cyclin dependent kinase 7 (cdk7), putative		0.000417451	0.000181522		0.000442688	0.000404309		-0.18393	-1.09736		0.58154
Pv_Sal1_chr08	PVX_094940	hypothetical protein, conserved		0.000354119	0.000930074		0.000308654	0.00131551		0.56555	-0.94615		0.07909
Pv_Sal1_chr08	PVX_094945	transcriptional coactivator ADA2, putative		0.000438668	0.000931858		0.000476746	0.000923608		-0.35765	0.02942		0.24415
Pv_Sal1_chr08	PVX_094950	prohibitin, putative		0.000295858	0.000121908		0.000522908	0.000318383		-1.40085	-1.05888		0.05871
Pv_Sal1_chr08	PVX_094955	hypothetical protein, conserved		0.000428135	0.000651477		0.000405374	0.00074046		0.22514	-0.35885		0.04263
Pv_Sal1_chr08	PVX_094965	hypothetical protein, conserved		0.000554101	0.000794838		0.000486962	0.000919141		0.61111	-0.44091		0.05796
Pv_Sal1_chr08	PVX_094970	FAD synthetase, putative		0.00108455	0.000827779		0.000704155	0.000857478		1.74286	-0.07586		0.16511
Pv_Sal1_chr08	PVX_094975	hypothetical protein, conserved		0.000801251	0.00051827		0.000597441	0.000970038		1.22738	-1.23255		0.08419
Pv_Sal1_chr08	PVX_094980	cysteine--tRNA ligase, putative		0.000327006	0.000441987		0.000339238	0.000481955		-0.12972	-0.21261		0.25405
Pv_Sal1_chr08	PVX_094985	methionine aminopeptidase 1b, putative		0	9.72701e-05		0	0.0003142		0	-1.18469		-0.0401
Pv_Sal1_chr08	PVX_094990	hypothetical protein, conserved		0.00028626	0.000187939		0.000505943	0.000513424		-1.56222	-1.48539		0.65909
Pv_Sal1_chr08	PVX_094995	hypothetical protein, conserved		0.000678544	0.00060882		0.00103783	0.000379143		-1.38818	1.20638		0.11938
Pv_Sal1_chr08	PVX_095000	heat shock protein 60, putative		0	0.000208984		0	0.000428739		0	-1.1228		-0.02012
Pv_Sal1_chr08	PVX_095005	hypothetical protein		0.000185099	0.000563087		0.00032715	0.000796769		-1.40085	-0.77619		0.06941
Pv_Sal1_chr08	PVX_095010	ribonucleotide reductase small subunit, putative		0.00101483	0.000639889		0.000827835	0.000630056		0.86725	0.03656		0.03893
Pv_Sal1_chr08	PVX_095015	enolase, putative		0.000337454	0.000337253		0.00047363	0.000672885		-1.03446	-1.27876		-0.02682
Pv_Sal1_chr08	PVX_095020	hypothetical protein, conserved		0.000311321	0.00053026		0.000235815	0.000574322		0.8198	-0.16807		-0.0358
Pv_Sal1_chr08	PVX_095025	hypothetical protein, conserved		0.000967742	0.000842118		0.00114028	0.00127285		-0.62597	-0.95762		0.08693
Pv_Sal1_chr08	PVX_095030	hypothetical protein, conserved		0.00130312	0.000814655		0.00110063	0.0011169		0.76111	-0.75156		0.21402
Pv_Sal1_chr08	PVX_095035	hypothetical protein, conserved		0.000601775	0.000528962		0.000691979	0.00077243		-0.53927	-0.89196		0.06359
Pv_Sal1_chr08	PVX_095040	hypothetical protein, conserved		0.000378831	0.000244303		0.000482081	0.000660431		-0.82229	-1.71183		0.46753
Pv_Sal1_chr08	PVX_095045	hypothetical protein, conserved		0.000694901	0.000457482		0.000581774	0.00056676		0.77973	-0.51028		0.0932
Pv_Sal1_chr08	PVX_095050	survival motor neuron-like protein, putative		0.000433475	0.000383432		0.000281438	0.000514078		1.74286	-0.62631		0.18444
Pv_Sal1_chr08	PVX_095055	Rh5 interacting protein, putative		0.00103295	0.00182128		0.00087632	0.001534		0.77114	0.59229		0.14895
Pv_Sal1_chr08	PVX_095060	conserved protein, unknown function		0.00111689	0.000258293		0.00122525	0.000746021		-0.33956	-1.43212		0.31776
Pv_Sal1_chr08	PVX_095065	hypothetical protein, conserved		0	0.000120315		0	0.000615374		0	-1.76226		-0.04676
Pv_Sal1_chr08	PVX_095070	hypothetical protein, conserved		0.000284765	0.000270176		0.000251651	0.000408594		0.47343	-0.89657		0.18899
Pv_Sal1_chr08	PVX_095075	translation machinery-associated protein 7, putative		0.000554451	0.00026015		0.00035278	0.000644392		1.46364	-1.18749		0.44412
Pv_Sal1_chr08	PVX_095080	40S ribosomal protein S3A, putative		0.000218806	6.04246e-05		0.00021753	0.000132447		0.01499	-0.70077		0.20779
Pv_Sal1_chr08	PVX_095085	hypothetical protein		0.000169348	8.51228e-05		0.000299311	0.000364483		-1.11173	-1.31515		0.87603
Pv_Sal1_chr08	PVX_095095	hypothetical protein, conserved		0.0003405	0.000468451		0.000335893	0.000741369		0.05917	-1.1928		0.1205
Pv_Sal1_chr08	PVX_095100	hypothetical protein, conserved		0.000574961	0.000328644		0.000685936	0.000556862		-0.70843	-1.17867		0.36136
Pv_Sal1_chr08	PVX_095105	iron-sulfur assembly protein, putative		0.000689728	0.000988642		0.000685715	0.000626267		0.01889	1.1523		0.09685
Pv_Sal1_chr08	PVX_095115	D123 (regulator of eIF2), putative		0.000564057	0.000589033		0.000659735	0.0010444		-0.58152	-1.2718		0.14187
Pv_Sal1_chr08	PVX_095120	diacylglycerol O-acyltransferase, putative		0.000923218	0.000331042		0.000620513	0.00050375		1.75514	-0.75102		0.29571
Pv_Sal1_chr08	PVX_095125	hypothetical protein, conserved		0.000497961	0.000645331		0.000522264	0.000900975		-0.19251	-0.86328		0.01992
Pv_Sal1_chr08	PVX_095130	mRNA capping enzyme, putative		0.000782285	0.00120866		0.000843641	0.00102734		-0.27922	0.46711		0.11701
Pv_Sal1_chr08	PVX_095135	cyclophilin, putative		0.000750755	0.00123078		0.00079614	0.000969491		-0.18393	0.59036		0.1386
Pv_Sal1_chr08	PVX_095140	cyclic amine resistance locus protein, putative		0.000440411	0.000487323		0.000506427	0.000616697		-0.53927	-0.60334		0.28248
Pv_Sal1_chr08	PVX_095145	hypothetical protein, conserved		0.000418908	0.000712966		0.000547686	0.000944832		-1.06202	-0.80651		0.15842
Pv_Sal1_chr08	PVX_095150	hypothetical protein, conserved		0.000447028	0.000930093		0.000555533	0.00125152		-0.86572	-0.84981		0.26425
Pv_Sal1_chr08	PVX_095155	ATP-dependent RNA helicase, putative		0.000326019	0.00010521		0.000280322	0.000341359		0.52594	-1.5154		0.25313
Pv_Sal1_chr08	PVX_095160	hypothetical protein, conserved		0.000290936	0.000938906		0.000408339	0.000663002		-1.03446	1.10134		0.09055
Pv_Sal1_chr08	PVX_095165	protein kinase, putative		0	0.000795247		0	0.00114396		0	-0.78149		0.1371
Pv_Sal1_chr08	PVX_095170	hypothetical protein, conserved		0.000608004	0.000707811		0.000637677	0.00116479		-0.19251	-1.20325		0.43279
Pv_Sal1_chr08	PVX_095175	N-acetylglucosamine-1-phosphate transferase, putative		0.000440489	0.000560336		0.000428987	0.000609462		0.09646	-0.20664		0.06786
Pv_Sal1_chr08	PVX_095180	hypothetical protein, conserved		0.000686176	0.000866478		0.000713392	0.00108591		-0.1691	-0.64501		0.10706
Pv_Sal1_chr08	PVX_095185	hypothetical protein, conserved		0.00204117	0.000406419		0.00201782	0.000670142		0.05181	-0.96985		0.50357
Pv_Sal1_chr08	PVX_095190	histone H2A, putative		0.000162338	0.00079319		0.00028692	0.00104818		-1.11173	-0.59954		0.05574
Pv_Sal1_chr08	PVX_095195	ATP-dependent RNA helicase DDX6, putative		0.000233645	0.000116752		0.000412951	0.00037715		-1.40085	-1.37496		0.04299
Pv_Sal1_chr08	PVX_095200	signal peptidase complex subunit 2, putative		0.00066493	0.000642679		0.000600962	0.000731816		0.42681	-0.33827		0.17953
Pv_Sal1_chr08	PVX_095205	hypothetical protein, conserved		0.000832724	0.000531379		0.000966865	0.000883043		-0.61494	-1.18919		0.22161
Pv_Sal1_chr08	PVX_095210	nicotinamidase, putative		0.00109248	0.00038738		0.00143112	0.000373442		-1.00226	0.07434		0.45616
Pv_Sal1_chr08	PVX_095215	oocyst capsule protein, putative		0.000309672	0.000766386		0.000312205	0.00105607		-0.03553	-0.92655		0.15265
Pv_Sal1_chr08	PVX_095220	T-complex protein 1 subunit epsilon, putative		0	4.21904e-05		0	0.000267862		0	-1.44562		-0.05118
Pv_Sal1_chr08	PVX_095225	CPW-WPC family protein, putative		0.000612108	0.000723743		0.000423337	0.000644393		1.43863	0.28853		-0.04605
Pv_Sal1_chr08	PVX_095230	vesicle transport protein Sec22, putative		0.000185443	0.000245484		0.000327757	0.000498904		-1.40085	-1.19016		0.03381
Pv_Sal1_chr08	PVX_095235	protein phosphatase inhibitor 2, putative		0.00163238	0.00164345		0.0022504	0.0014756		-1.24966	0.33595		0.16472
Pv_Sal1_chr08	PVX_095240	hypothetical protein, conserved		0.000814518	0.000541147		0.000844986	0.000685982		-0.12972	-0.46252		-0.01752
Pv_Sal1_chr08	PVX_095245	hypothetical protein, conserved		0.000954424	0.00133374		0.00126516	0.00154064		-0.98485	-0.37297		0.30856
Pv_Sal1_chr08	PVX_095250	ABC transporter I family member 1, putative		5.56753e-05	0.00073353		4.2172e-05	0.000873028		0.8198	-0.52513		0.15035
Pv_Sal1_chr08	PVX_095255	elongation factor 1, putative		0.000223964	0.000263102		0.000395841	0.00120508		-1.11173	-1.83152		-0.00132
Pv_Sal1_chr08	PVX_095260	RNA-binding protein, putative		0.000560815	0.000900342		0.000371699	0.000905267		1.64145	-0.0144		0.01651
Pv_Sal1_chr08	PVX_095265	kinesin-8, putative		0.00082966	0.000873726		0.000733183	0.000725422		0.56772	0.59633		0.23648
Pv_Sal1_chr08	PVX_095270	ubiquitin-conjugating enzyme E2, putative		0.000378072	6.29773e-05		0.000668216	0.000203428		-1.40085	-0.88974		0.11611
Pv_Sal1_chr08	PVX_095275	endonuclease/exonuclease/phosphatase domain containing protein		0.00035159	0.000389793		0.000430206	0.000611193		-0.65748	-0.92868		-0.04182
Pv_Sal1_chr08	PVX_095280	E3 ubiquitin-protein ligase RBX1, putative		0.000497983	0		0.000495078	0		0.01499	0		0.93027
Pv_Sal1_chr08	PVX_095285	potential phospholipid-transporting ATPase, putative		0.000338343	0.000428958		0.000413999	0.000546155		-0.756	-0.62593		0.09539
Pv_Sal1_chr08	PVX_095290	hypothetical protein, conserved		0.000964389	0.000893528		0.000876592	0.00106746		0.38453	-0.43123		0.02582
Pv_Sal1_chr08	PVX_095295	triosephosphate isomerase, putative		0.000592265	0.00063216		0.000392544	0.000597521		1.64145	0.13582		-0.01884
Pv_Sal1_chr08	PVX_095300	RNA-metabolising metallo-beta-lactamase domain containing protein		0.000715013	0.000660742		0.000775472	0.00110171		-0.32254	-1.18212		0.12621
Pv_Sal1_chr08	PVX_095305	hypothetical protein, conserved		0.000156452	0.000787528		0.00017079	0.00108445		-0.35559	-0.94282		0.15049
Pv_Sal1_chr08	PVX_095310	hypothetical protein, conserved		0.000474741	0.000600913		0.000411908	0.000752396		0.63107	-0.61749		0.32289
Pv_Sal1_chr08	PVX_095315	hypothetical protein, conserved		0.000422024	0.000737418		0.00052446	0.000894119		-0.78318	-0.5176		0.08653
Pv_Sal1_chr08	PVX_095320	DNA-directed RNA polymerase II subunit RPB1, putative		0.000311279	0.000522971		0.000346603	0.000663258		-0.43167	-0.66551		0.03048
Pv_Sal1_chr08	PVX_095325	stomatin-like protein		0.000185874	0.000272677		0.000328519	0.000600075		-1.11173	-1.08655		-0.04328
Pv_Sal1_chr08	PVX_095330	hypothetical protein, conserved		0.000966181	0.00189004		0.000830754	0.00177038		0.52594	0.17327		0.03736
Pv_Sal1_chr08	PVX_095335	hypothetical protein, conserved		0.000357239	0.000423901		0.000334266	0.000610574		0.22171	-0.75347		-0.03369
Pv_Sal1_chr08	PVX_095340	26S proteasome regulatory subunit p27, putative		0.000637962	0.000721483		0.000676528	0.000411918		-0.18393	1.28949		0.09271
Pv_Sal1_chr08	PVX_095345	hypothetical protein, conserved		0.000313431	0.000675194		0.000230109	0.000723884		1.49799	-0.21929		0.24755
Pv_Sal1_chr08	PVX_095350	40S ribosomal protein S11, putative		0.000773753	0.000183148		0.00098464	0.000449639		-0.82229	-1.18028		0.10368
Pv_Sal1_chr08	PVX_095355	kinesin-5		0.000401978	0.000489847		0.000409886	0.000898443		-0.07735	-1.3948		0.00827
Pv_Sal1_chr08	PVX_095360	hypothetical protein, conserved		0.00125877	0.00191507		0.00115518	0.00152394		0.37099	0.74865		0.15931
Pv_Sal1_chr08	PVX_095365	hypothetical protein, conserved		0.000285124	0.000686741		0.000358061	0.000823604		-0.89195	-0.54612		0.16719
Pv_Sal1_chr08	PVX_095370	protein kinase domain containing protein		0.000420493	0.000760419		0.000423336	0.000773271		-0.02694	-0.04963		0.14528
Pv_Sal1_chr08	PVX_095375	6-cysteine protein		0.00066755	0.000256374		0.000767613	0.000623169		-0.53927	-1.55775		0.31183
Pv_Sal1_chr08	PVX_095380	proteasome subunit alpha type-3, putative		0.000302115	0.00110181		0.000533967	0.00130047		-1.40085	-0.40428		0.20746
Pv_Sal1_chr08	PVX_095385	E3 ubiquitin-protein ligase, putative		0.00060594	0.00124305		0.000419071	0.000893059		1.43863	1.00471		0.18129
Pv_Sal1_chr08	PVX_095390	40S ribosomal protein S15Aa, putative		0.000817993	0.000990649		0.00092941	0.00150904		-0.4313	-0.90915		0.10242
Pv_Sal1_chr08	PVX_095395	hypothetical protein, conserved		0.000841215	0.00145099		0.000557549	0.00169738		1.30268	-0.34011		0.25106
Pv_Sal1_chr08	PVX_095400	hypothetical protein, conserved		0	8.15545e-05		0	0.000263436		0	-0.88974		-0.0401
Pv_Sal1_chr08	PVX_095405	formate-nitrite transporter, putative		0.0009437	0.000850669		0.000616903	0.00125205		1.90593	-0.89033		0.16979
Pv_Sal1_chr08	PVX_095410	kinetochore protein NUF2, putative		0.000376906	0.000306106		0.000479628	0.000730079		-0.69098	-1.36068		0.07608
Pv_Sal1_chr08	PVX_095415	hypothetical protein, conserved		0	0.000111054		0	0.000320756		0	-1.43212		-0.03637
Pv_Sal1_chr08	PVX_095420	inorganic pyrophosphatase, putative		0.00018618	8.9313e-05		0.000236921	0.000288508		-0.69098	-1.51242		0.67589
Pv_Sal1_chr08	PVX_095425	hypothetical protein, conserved		0.00063065	0.00113132		0.000695838	0.00130633		-0.42314	-0.44329		0.15097
Pv_Sal1_chr08	PVX_095430	hypothetical protein, conserved		0.000365051	0		0.000362922	0		0.01499	0		0.43789
Pv_Sal1_chr08	PVX_095435	microneme associated antigen, putative		0.000209205	0.00178882		0.000369755	0.0013508		-1.11173	0.79915		0.23552
Pv_Sal1_chr08	PVX_095440	hypothetical protein, conserved		0.00123573	0.00155671		0.000999488	0.00121712		0.85041	0.68761		0.17753
Pv_Sal1_chr08	PVX_095445	zinc finger protein, putative		0.0013167	0.00138398		0.00183724	0.00134237		-1.1361	0.07638		0.15116
Pv_Sal1_chr08	PVX_095450	hypothetical protein, conserved		0.000417915	0.000767484		0.000385376	0.000762593		0.32418	0.01871		0.15407
Pv_Sal1_chr08	PVX_095452	hypothetical protein		0.00137106	0.00140341		0.00131734	0.00133681		0.19039	0.16194		0.31187
Pv_Sal1_chr08	PVX_095455	39s ribosomal protein L47, mitochondrial precursor, putative		0	0		0	0		0	0		0
Pv_Sal1_chr08	PVX_095460	hypothetical protein, conserved		0	0.000514592		0	0.000509413		0	0.01746		0.08606
Pv_Sal1_chr08	PVX_095470	hypothetical protein, conserved		0.000554641	0.00102736		0.000678662	0.00100353		-0.83695	0.07806		0.21729
Pv_Sal1_chr08	PVX_095475	circumsporozoite- and TRAP-related protein, putative		0.000439522	0.000577241		0.00044745	0.000647044		-0.07645	-0.33328		0.16366
Pv_Sal1_chr08	PVX_095480	translation initiation factor 4E, putative		0	0		0	0		0	0		0
Pv_Sal1_chr08	PVX_095485	zinc finger protein, putative		0	0.000128754		0	0.000415898		0	-1.18469		-0.0401
Pv_Sal1_chr08	PVX_095490	hypothetical protein, conserved		0.000247833	0.000387361		0.000187725	0.0003429		0.8198	0.25821		0.59659
Pv_Sal1_chr08	PVX_095495	hypothetical protein, conserved		6.46621e-05	0.000168552		0.000114286	0.000278341		-1.11173	-0.86404		-0.03592
Pv_Sal1_chr08	PVX_119830	hypothetical protein		0.000153852	0.000293927		0.000195783	0.000774842		-0.69098	-1.81042		0.39422
Pv_Sal1_chr08	PVX_119825	hypothetical protein, conserved		0.000490777	0		0.000624534	0		-0.69098	0		0.89639
Pv_Sal1_chr08	PVX_119820	conserved Plasmodium protein, unknown function		0	0.00011903		0	0.000262472		0	-0.93773		-0.02509
Pv_Sal1_chr08	PVX_119815	serine/threonine protein phosphatase 6, putative		0.000180855	0.000117721		0.0001798	0.000328424		0.01499	-1.27762		0.71757
Pv_Sal1_chr08	PVX_119812	DER1-like protein, putative		0.000160385	0.000176223		0.000283469	0.000345192		-1.11173	-0.83989		0.03526
Pv_Sal1_chr08	PVX_119813	hypothetical protein, conserved		0.000613442	0.00102022		0.000669662	0.00133971		-0.35559	-0.75422		0.09691
Pv_Sal1_chr08	PVX_119805	hypothetical protein		0.000843217	0.00050083		0.00111774	0.00034028		-0.94297	0.80957		0.00295
Pv_Sal1_chr08	PVX_119800	hypothetical protein, conserved		0.000371283	8.09926e-05		0.000347406	0.000211525		0.22171	-1.05888		0.50536
Pv_Sal1_chr08	PVX_119795	co-chaperone p23, putative		0.000389665	0.000537736		0.000546909	0.000665994		-1.03446	-0.47462		0.00401
Pv_Sal1_chr08	PVX_119790	hypothetical protein, conserved		0.000583963	0.00113612		0.00050211	0.00107002		0.62589	0.18243		0.0747
Pv_Sal1_chr08	PVX_119785	hypothetical protein, conserved		0.000409287	0.000471162		0.000320186	0.000714824		1.0012	-0.96461		0.05404
Pv_Sal1_chr08	PVX_119780	fusion protein, putative		0.000411613	0.000472415		0.000394427	0.000720466		0.17473	-1.0281		0.12143
Pv_Sal1_chr08	PVX_119775	hypothetical protein, conserved		0.000672948	0.000382295		0.000594693	0.000796601		0.52764	-1.47179		0.44497
Pv_Sal1_chr08	PVX_119770	hypothetical protein, conserved		0.000357487	0.000265291		0.000307379	0.000655039		0.52594	-1.5254		0.08213
Pv_Sal1_chr08	PVX_119765	hypothetical protein, conserved		0.000109709	0.00040588		0.000193903	0.00059031		-1.11173	-0.73205		0.1366
Pv_Sal1_chr08	PVX_119760	hypothetical protein, conserved		0.000539377	0.000599587		0.000571984	0.00087066		-0.18393	-0.72951		-0.00733
Pv_Sal1_chr08	PVX_119755	hypothetical protein, conserved		0.00139665	0.00249944		0.000987391	0.00180358		1.33722	0.95084		0.01432
Pv_Sal1_chr08	PVX_119750	ubiquitin-protein ligase, putative		0.000655328	0.00116891		0.000819881	0.000998403		-0.8501	0.50437		0.30323
Pv_Sal1_chr08	PVX_119745	hypothetical protein, conserved		0.000272943	0.000589836		0.000180904	0.000991322		1.30268	-1.10031		0.01139
Pv_Sal1_chr08	PVX_119740	60S ribosomal protein L26, putative		0	0.000184045		0	0.000150614		0	0.28607		0.0419
Pv_Sal1_chr08	PVX_119735	transporter, putative		0.000871189	0.00116018		0.000879865	0.00187503		-0.03786	-1.12598		0.0384
[truncated: 3,250 more rows]

## Sheet: Table S2
Table S2. Genes with top 1% integrated haplotype score
Chr	core SNP position	|ihs|	Gene	Product
Pv_Sal1_chr14	2110374	5.21563	PVX_124175	protein transport protein SEC13, putative
Pv_Sal1_chr10	1226979	4.99703	PVX_097710	merozoite surface protein 3
Pv_Sal1_chr03	932062	4.80329	PVX_103150	variable surface protein Vir18, putative
Pv_Sal1_chr13	1341667	4.76947	PVX_085590	hypothetical protein, conserved
Pv_Sal1_chr12	1413871	4.6663	PVX_116945	cyclic nucleotide phosphodiesterase, putative
Pv_Sal1_chr10	1411062	4.6503	PVX_097530	variable surface protein Vir22/12-related
Pv_Sal1_chr11	23197	4.51728	PVX_115470	Pv-fam-d protein
Pv_Sal1_chr03	1003472	4.45965	PVX_110295	variable surface protein Vir22-like
Pv_Sal1_chr10	1395898	4.37422	PVX_097542	VIR protein
Pv_Sal1_chr07	1474907	4.33258	PVX_005050	variable surface protein Vir22/23-related
Pv_Sal1_chr06	199168	4.31642	PVX_001850	hypothetical protein
Pv_Sal1_chr10	1245955	4.3145	PVX_097690	merozoite surface protein 3
Pv_Sal1_chr10	1416293	4.30334	PVX_097525	variable surface protein Vir 12, putative
Pv_Sal1_chr01	801539	4.30186	PVX_093710	variable surface protein Vir24-related
Pv_Sal1_chr03	935340	4.24999	PVX_103155	variable surface protein Vir12-related
Pv_Sal1_chr01	817150	4.18549	PVX_093725	variable surface protein Vir24-related
Pv_Sal1_chr10	1237092	4.15662	PVX_097700	merozoite surface protein 3
Pv_Sal1_chr06	689419	4.12209	PVX_111145	hypothetical protein, conserved
Pv_Sal1_chr04	46893	4.11471	PVX_002505	Plasmodium exported protein, unknown function
Pv_Sal1_chr14	3002410	4.11403	PVX_101540	Pv-fam-d protein
Pv_Sal1_chr05	1325689	4.0969	PVX_090305	variable surface protein Vir12-related
Pv_Sal1_chr02	71424	4.06866	PVX_096970	variable surface protein Vir8-related
Pv_Sal1_chr04	8252	4.0234	PVX_106215	VIR protein, pseudogene
Pv_Sal1_chr04	874211	3.98926	PVX_003475	hypothetical protein, conserved
Pv_Sal1_chr11	2031065	3.84245	PVX_124720	variable surface protein Vir12-related
Pv_Sal1_chr04	564401	3.82856	PVX_003840	serine-repeat antigen 3 (SERA)
Pv_Sal1_chr12	777915	3.80387	PVX_082650	merozoite surface protein 7 (MSP7), putative
Pv_Sal1_chr06	823828	3.80288	PVX_110960	hypothetical protein
Pv_Sal1_chr10	1255195	3.78251	PVX_097680	merozoite surface protein 3
Pv_Sal1_chr03	885340	3.78042	PVX_096005	variable surface protein Vir15-related
Pv_Sal1_chr04	20066	3.76275	PVX_002480	variable surface protein Vir12/24-related
Pv_Sal1_chr06	172084	3.75224	PVX_001830	hypothetical protein, conserved
Pv_Sal1_chr11	1083664	3.73132	PVX_114305	tyrosine kinase-like protein, putative
Pv_Sal1_chr06	269834	3.70132	PVX_001950	hypothetical protein, conserved
Pv_Sal1_chr07	1368147	3.69205	PVX_086930	cytoadherence linked asexual protein (CLAG), putative
Pv_Sal1_chr04	862316	3.689	PVX_003485	variable surface protein Vir4, putative
Pv_Sal1_chr03	985337	3.66593	PVX_000025	hypothetical protein
Pv_Sal1_chr05	1300346	3.66555	PVX_090285	Pvstp1, putative
Pv_Sal1_chr04	850572	3.65801	PVX_003495	variable surface protein Vir22/24-related
Pv_Sal1_chr04	599441	3.64707	PVX_003805	serine-repeat antigen (SERA), putative
Pv_Sal1_chr09	1854394	3.63819	PVX_092945	sporozoite and liver stage asparagine-rich protein
Pv_Sal1_chr06	1016571	3.63131	PVX_004520	variable surface protein Vir4, putative
Pv_Sal1_chr10	1262634	3.61836	PVX_097670	merozoite surface protein 3
Pv_Sal1_chr12	1809111	3.60952	PVX_117340	hypothetical protein, conserved
Pv_Sal1_chr14	2928159	3.6092	PVX_101485	rhoptry neck protein 3, putative
Pv_Sal1_chr04	838697	3.6057	PVX_003510	variable surface protein Vir24-related
Pv_Sal1_chr10	1389903	3.59914	PVX_097545	variable surface protein Vir12-related
Pv_Sal1_chr09	1350327	3.5954	PVX_092415	hypothetical protein, conserved
Pv_Sal1_chr07	1439656	3.58853	PVX_086865	VIR protein
Pv_Sal1_chr13	728110	3.58073	PVX_084860	hypothetical protein, conserved
Pv_Sal1_chr06	1013354	3.57874	PVX_004525	variable surface protein Vir16/32-related
Pv_Sal1_chr04	578528	3.5681	PVX_003825	serine-repeat antigen 4 (SERA)
Pv_Sal1_chr04	855477	3.56544	PVX_003490	VIR protein
Pv_Sal1_chr14	2175120	3.55984	PVX_100535	hypothetical protein, conserved
Pv_Sal1_chr04	485037	3.55447	PVX_003935	amine transporter, putative
Pv_Sal1_chr03	896294	3.55377	PVX_096003	VIR protein
Pv_Sal1_chr10	1188641	3.55207	PVX_097760	60S ribosomal protein L31, putative
Pv_Sal1_chr12	286339	3.54968	PVX_083240	6-cysteine protein
Pv_Sal1_chr07	1478468	3.54514	PVX_005055	VIR protein
Pv_Sal1_chr05	18627	3.54143	PVX_088795	VIR protein
Pv_Sal1_chr09	1922536	3.53907	PVX_092995	tryptophan-rich antigen (Pv-fam-a)
Pv_Sal1_chr06	915300	3.5138	PVX_110845a	conserved Plasmodium protein, unknown function
Pv_Sal1_chr03	1005609	3.50072	PVX_110300	variable surface protein Vir21, putative
Pv_Sal1_chr14	189624	3.50063	PVX_122015	sodium/hydrogen exchanger 1, putative
Pv_Sal1_chr13	142004	3.49257	PVX_084280	hypothetical protein, conserved
Pv_Sal1_chr03	992138	3.49062	PVX_105205	VIR protein
Pv_Sal1_chr12	2931934	3.45634	PVX_118648	hypothetical protein, conserved
Pv_Sal1_chr08	1671679	3.44134	PVX_119210	variant surface protein Vir22/5/24, putative
Pv_Sal1_chr07	1449630	3.43939	PVX_086860	variable surface protein Vir24-related
Pv_Sal1_chr12	2434456	3.42831	PVX_118130	mitochondrial ribosomal protein S14 precursor, putative
Pv_Sal1_chr07	437916	3.42348	PVX_099005	cysteine repeat modular protein 1, putative
Pv_Sal1_chr10	1260236	3.41216	PVX_097675	merozoite surface protein 3
Pv_Sal1_chr01	829995	3.4015	PVX_093735	VIR protein
Pv_Sal1_chr12	5759	3.39989	PVX_083585	variable surface protein Vir18-related
Pv_Sal1_chr07	1158727	3.38076	PVX_099980	merozoite surface protein 1
Pv_Sal1_chr12	706709	3.3722	PVX_082775	tryptophan--tRNA ligase, putative
Pv_Sal1_chr01	826984	3.35452	PVX_093730	VIR protein
Pv_Sal1_chr10	1249375	3.30845	PVX_097685	merozoite surface protein 3
Pv_Sal1_chr10	137875	3.28625	PVX_079835	hypothetical protein, conserved
Pv_Sal1_chr06	1255	3.28445	PVX_001610	variable surface protein Vir25-related
Pv_Sal1_chr10	843672	3.28182	PVX_080660	RNA pseudouridylate synthase, putative
Pv_Sal1_chr03	890552	3.25352	PVX_096004	VIR protein
Pv_Sal1_chr07	1461549	3.2493	PVX_086845	VIR protein
Pv_Sal1_chr02	14530	3.24486	PVX_096925	variable surface protein Vir15-like
Pv_Sal1_chr03	978293	3.24352	PVX_000020	variable surface protein Vir9-like
Pv_Sal1_chr10	1240678	3.23699	PVX_097695	merozoite surface protein 3
Pv_Sal1_chr03	25230	3.23188	PVX_001080	hypothetical protein, conserved
Pv_Sal1_chr14	2446	3.22953	PVX_121855	variable surface protein Vir18, putative
Pv_Sal1_chr10	20276	3.22728	PVX_079695	hypothetical protein, conserved
Pv_Sal1_chr14	3119992	3.21754	PVX_101630	VIR protein
Pv_Sal1_chr11	594226	3.21175	PVX_114830	elongation factor 1-alpha, putative
Pv_Sal1_chr10	1233594	3.20065	PVX_097705	merozoite surface protein 3
Pv_Sal1_chr03	909561	3.18091	PVX_096000	variable surface protein Vir4, putative
Pv_Sal1_chr14	3104818	3.17575	PVX_101617	VIR protein
Pv_Sal1_chr13	1078402	3.17374	PVX_085295	hypothetical protein, conserved
Pv_Sal1_chr13	2030105	3.15902	PVX_086350	variable surface protein Vir21, putative
Pv_Sal1_chr10	650111	3.14624	PVX_080410	transcription factor with AP2 domain(s), putative
Pv_Sal1_chr05	373068	3.12983	PVX_089200	histone acetyltransferase GCN5, putative
Pv_Sal1_chr04	629774	3.11399	PVX_003770	merozoite surface protein 5
Pv_Sal1_chr07	1481356	3.10152	PVX_005057	VIR protein
Pv_Sal1_chr02	20356	3.09952	PVX_096930	variable surface protein Vir1-related
Pv_Sal1_chr12	579357	3.09805	PVX_082935	nucleolar complex protein 2, putative
Pv_Sal1_chr06	27518	3.09399	PVX_001645	variable surface protein Vir12-related
Pv_Sal1_chr04	842821	3.09267	PVX_003505	variable surface protein Vir24-related
Pv_Sal1_chr05	1367612	3.08195	PVX_090335	variable surface protein Vir12-like
Pv_Sal1_chr09	40979	3.0794	PVX_090865	actin, putative
Pv_Sal1_chr07	1416139	3.07673	PVX_086893	VIR protein
Pv_Sal1_chr09	1000448	3.07407	PVX_091985	hypothetical protein, conserved
Pv_Sal1_chr02	297986	3.06726	PVX_081390	hypothetical protein, conserved
Pv_Sal1_chr04	33885	3.06688	PVX_002490	variable surface protein Vir12-related
Pv_Sal1_chr03	997480	3.0576	PVX_105200	Pv-fam-c protein
Pv_Sal1_chr14	3083819	3.05407	PVX_101600	variable surface protein Vir16/32-related
Pv_Sal1_chr03	9358	3.04964	PVX_001100	RAD protein (Pv-fam-e)
Pv_Sal1_chr02	3922	2.99166	PVX_096910	variable surface protein Vir23-related
Pv_Sal1_chr09	6890	2.97254	PVX_090835	hypothetical protein
Pv_Sal1_chr04	358927	2.96821	PVX_002905	hypothetical protein, conserved
Pv_Sal1_chr12	1511611	2.94294	PVX_117060	hypothetical protein, conserved
Pv_Sal1_chr04	574450	2.938	PVX_003830	serine-repeat antigen 5 (SERA)
Pv_Sal1_chr14	3115683	2.92072	PVX_101625	variable surface protein Vir18-like
Pv_Sal1_chr10	62412	2.91289	PVX_079745	hypothetical protein, conserved
Pv_Sal1_chr10	1379639	2.9105	PVX_097555	variable surface protein Vir12/16-related
Pv_Sal1_chr04	671156	2.90862	PVX_003715	hypothetical protein, conserved
Pv_Sal1_chr14	3108989	2.90764	PVX_101620	variable surface protein Vir16-related
Pv_Sal1_chr07	221925	2.90743	PVX_098750	vacuolar protein sorting-associated protein 46, putative
Pv_Sal1_chr07	1431129	2.90627	PVX_086875	variable surface protein Vir27-related
Pv_Sal1_chr07	1470382	2.88843	PVX_005045	variable surface protein Vir12-related
Pv_Sal1_chr08	1676445	2.87381	PVX_119205	VIR protein

## Sheet: Table S3
Table S3. Genes with top 1% (±0.5%) cross population extended haplotype homozygosity value in CMB/inland populations.
-0.5%							+0.5%
Chr	Core SNP position	XP-EHH value	Gene	Product			Chr	Core SNP position	XP-EHH value	Gene	Product
Pv_Sal1_chr03	932790	-3.59229	PVX_103150	variable surface protein Vir18, putative			Pv_Sal1_chr10	1345633	5.41607	PVX_097575	tryptophan-rich antigen (Pv-fam-a)
Pv_Sal1_chr10	1411205	-3.09881	PVX_097530	variable surface protein Vir22/12-related			Pv_Sal1_chr04	629697	4.74588	PVX_003770	merozoite surface protein 5
Pv_Sal1_chr10	1396048	-3.05851	PVX_097542	VIR protein			Pv_Sal1_chr07	1356875	4.09573	PVX_086940	hypothetical protein, conserved
Pv_Sal1_chr10	1378546	-3.01662	PVX_097555	variable surface protein Vir12/16-related			Pv_Sal1_chr07	437455	4.05298	PVX_099005	cysteine repeat modular protein 1, putative
Pv_Sal1_chr04	20019	-2.98169	PVX_002480	variable surface protein Vir12/24-related			Pv_Sal1_chr07	394700	4.01609	PVX_098950	hypothetical protein, conserved
Pv_Sal1_chr10	1416120	-2.91138	PVX_097525	variable surface protein Vir 12, putative			Pv_Sal1_chr12	1094043	3.89115	PVX_116560	RNA-binding protein, putative
Pv_Sal1_chr05	18375	-2.84081	PVX_088795	VIR protein			Pv_Sal1_chr14	1876067	3.75532	PVX_123890	hypothetical protein, conserved
Pv_Sal1_chr04	842960	-2.74251	PVX_003505	variable surface protein Vir24-related			Pv_Sal1_chr06	281254	3.72154	PVX_001950	hypothetical protein, conserved
Pv_Sal1_chr03	1003664	-2.69237	PVX_110295	variable surface protein Vir22-like			Pv_Sal1_chr02	329535	3.70237	PVX_081415	hypothetical protein, conserved
Pv_Sal1_chr10	1229500	-2.68769	PVX_097710	merozoite surface protein 3			Pv_Sal1_chr02	380311	3.49143	PVX_081485	hypothetical protein
Pv_Sal1_chr10	1245213	-2.68203	PVX_097690	merozoite surface protein 3			Pv_Sal1_chr01	552413	3.49079	PVX_088265	serine/threonine protein kinase, FIKK family
Pv_Sal1_chr14	3119643	-2.62638	PVX_101630	VIR protein			Pv_Sal1_chr07	418768	3.47037	PVX_098980	cytosolic Fe-S cluster assembly factor NBP35, putative
Pv_Sal1_chr03	896244	-2.60099	PVX_096003	VIR protein			Pv_Sal1_chr07	934668	3.43407	PVX_099640	hypothetical protein, conserved
Pv_Sal1_chr07	1477452	-2.54133	PVX_005055	VIR protein			Pv_Sal1_chr04	11298	3.4288	PVX_106220	variable surface protein Vir12, putative
Pv_Sal1_chr05	1315229	-2.49707	PVX_090295	VIR protein			Pv_Sal1_chr09	56881	3.40355	PVX_090876	CCR4-NOT transcription complex subunit 1, putative
							Pv_Sal1_chr07	416489	3.40095	PVX_098975	actin-like protein, putative
							Pv_Sal1_chr07	722640	3.39963	PVX_099370	DNAJ-like molecular chaperone protein, putative
							Pv_Sal1_chr07	420106	3.39062	PVX_098985	DNA primase large subunit, putative
							Pv_Sal1_chr03	337460	3.34025	PVX_000745	erythrocyte vesicle protein 1, putative
							Pv_Sal1_chr14	2055866	3.32386	PVX_124090	hypothetical protein, conserved
							Pv_Sal1_chr10	801564	3.31831	PVX_080615	hypothetical protein, conserved
							Pv_Sal1_chr08	1350990	3.31515	PVX_119600	hypothetical protein, conserved
							Pv_Sal1_chr02	8314	3.31406	PVX_096920	variable surface protein Vir12-related
							Pv_Sal1_chr03	719578	3.29243	PVX_096150	hypothetical protein, conserved
							Pv_Sal1_chr09	1140393	3.29213	PVX_092165	hypothetical protein, conserved
							Pv_Sal1_chr09	669629	3.27263	PVX_091635	hypothetical protein, conserved
							Pv_Sal1_chr13	1095604	3.2552	PVX_085315	serine/threonine protein phosphatase 7, putative
							Pv_Sal1_chr01	332874	3.22152	PVX_087980	chloroquine resistance transporter, putative
							Pv_Sal1_chr08	1554173	3.20585	PVX_119330	inner membrane complex protein 1e, putative
							Pv_Sal1_chr03	500880	3.18752	PVX_000530	hypothetical protein, conserved
							Pv_Sal1_chr07	467485	3.16349	PVX_099040	hypothetical protein, conserved
							Pv_Sal1_chr08	7718	3.13693	PVX_094230	hypothetical protein
							Pv_Sal1_chr03	939788	3.13001	PVX_103160	variable surface protein Vir10-like
							Pv_Sal1_chr10	938834	3.12947	PVX_098050	phosphatidylinositol 4-kinase, putative
							Pv_Sal1_chr12	3004691	3.09096	PVX_118705	hypothetical protein, conserved
							Pv_Sal1_chr10	1416574	3.08535	PVX_097525	variable surface protein Vir 12, putative
							Pv_Sal1_chr14	879912	3.08038	PVX_122795	hypothetical protein, conserved
							Pv_Sal1_chr13	1147388	3.03737	PVX_085390	hypothetical protein, conserved
							Pv_Sal1_chr12	1913644	3.03202	PVX_117500	hypothetical protein, conserved
							Pv_Sal1_chr02	670580	3.02563	PVX_081792	hypothetical protein
							Pv_Sal1_chr12	1383289	3.02412	PVX_116905	hypothetical protein, conserved
							Pv_Sal1_chr14	395894	2.97877	PVX_122225	hypothetical protein, conserved
							Pv_Sal1_chr10	201529	2.97712	PVX_079910	hypothetical protein, conserved
							Pv_Sal1_chr14	1937660	2.97599	PVX_123970	ataxin-3, putative
							Pv_Sal1_chr14	3109521	2.96463	PVX_101620	variable surface protein Vir16-related
							Pv_Sal1_chr14	2197848	2.94767	PVX_100570	F-box domain containing protein
							Pv_Sal1_chr04	143886	2.93992	PVX_002620	DEAD/DEAH box helicase, putative
							Pv_Sal1_chr07	464757	2.9365	PVX_099035	inhibitor of cysteine proteases, putative
							Pv_Sal1_chr12	370977	2.93055	PVX_083140	hypothetical protein, conserved
							Pv_Sal1_chr04	687468	2.92952	PVX_003680	hypothetical protein
							Pv_Sal1_chr07	409171	2.92131	PVX_098965	DNA repair protein REV1, putative
							Pv_Sal1_chr05	787060	2.91719	PVX_089720	protein kinase domain containing protein

## Sheet: Table S4
Table S4. drug-resistance/putative genes summary with |iHS| and Tajima's D value.
Gene	Chromosome	Nucleotide diversity in inland samples (Pi)	|iHS| highest value	Tajima's D values in each population								ortholog in P. falciparum
				CMB	China	Thailand	Cambodia	Vietnam	Malaysia	Indonesia	PNG
PVX_087980	Pv_Sal1_chr01	0.00101246	1.30207	-1.11068	0.09743	-1.15844	-0.31846	-0.87957	-0.3801	-0.32711	0.35331	pfcrt
PVX_088015	Pv_Sal1_chr01	0.000712496	1.06875	1.08913	0.52594	-1.18983	0.52648	-0.44492	-0.05002	0.06496	-0.83418	pfpare
PVX_087950	Pv_Sal1_chr01	0.000721799	1.21225	-1.05068	-0.50348	-1.60942	-0.8187	-1.33649	0.74585	-0.77672	0.23534	pfhsp90
PVX_081300	Pv_Sal1_chr02	0.000754178	0.488376	0.01665	-0.33956	-1.2122	-1.16575	-1.1554	-0.05722	-0.75619	1.31637	pfpheRS
PVX_081360	Pv_Sal1_chr02	0.000412978	1.15397	0.0413	-0.4313	-1.16594	-0.92868	-0.58104	-0.91307	-0.46546	-1.28896	pfmcp1
PVX_081400	Pv_Sal1_chr02	0.000260739	2.12468	-0.67621	-1.1361	-1.72755	-1.01121	-0.38203	0.22909	-0.18628	-0.18133	pflss
PVX_081455	Pv_Sal1_chr02	0.000371121	0.783723	-0.45235	-1.27616	-1.17225	-0.74873	-0.48006	-0.18296	-1.0374	0.50373	atpase6 Artemisinin derivatives
PVX_097025	Pv_Sal1_chr02	0.000501931	1.37028	0.31437	0.93449	-1.94951	0.91832	-1.11259	-0.61195	-0.84504	-0.90773	mrp
PVX_002890	Pv_Sal1_chr04	0.000564755	0.821302	-0.28247	0.14316	-1.72556	-0.79196	-0.41036	-0.67306	-0.45782	0.69667	pfmate
PVX_089950	Pv_Sal1_chr05	0.000355747	0.281375	2.55619	-0.18393	-1.3701	-1.06242	-0.34144	-0.31466	0.08374	0.16773	pfdhfr-ts
PVX_110920	Pv_Sal1_chr06	0.000618023	1.02934	-1.24217	-0.10581	-1.45892	-1.40539	-0.80481	-0.81841	-0.73784	-0.22384	pfact
PVX_098925	Pv_Sal1_chr08	0.00051053	1.19233	-0.74206	0.50521	-1.30686	-0.86532	0.09057	0.56386	-0.22107	-0.29553	pffhd
PVX_094580	Pv_Sal1_chr08	0.000466425	1.34393	-0.23107	0.37639	-1.79296	-1.13295	-0.81099	-1.40833	-1.02328	-0.37304	pfap2tf-10
PVX_095140	Pv_Sal1_chr08	0.000440411	1.45109	-0.60334	-0.53927	-1.79158	-1.135	-0.58428	-0.99024	-0.76455	-0.07464	pfcarl
PVX_095250	Pv_Sal1_chr08	5.56753e-05	1.23799	-0.52513	0.8198	-0.86784	-0.66372	-0.11922	0.44959	0.37614	0.15387	pfabci3
PVX_119255	Pv_Sal1_chr08	0.000407101	1.0039	-0.97299	-0.2286	-2.04657	-1.82837	-0.66329	-0.27307	-1.28053	-1.2591	pfabcb4
PVX_119615	Pv_Sal1_chr08	0.000209421	2.13843	-0.52428	0.8478	-0.87133	-0.78908	-0.51608	-0.20417	0.04823	0.22586	pfphdf
PVX_091310	Pv_Sal1_chr09	0	0.23812	-1.03654	0	-1.08632	-0.42448	-0.95919	-0.93302	-0.48668	-1.1285	pfugt
PVX_091465	Pv_Sal1_chr09	0.000900903	0.976222	1.81626	0.22514	-0.24521	1.33566	0.35172	-0.41545	0.21967	0.82067	pfdpap1
PVX_091715	Pv_Sal1_chr09	0	-	-0.88974	0	-1.85918	-1.5696	0	-0.93302	-1.09306	-1.59996	Phosphoinositide-dependent protein kinase 1
PVX_092958	Pv_Sal1_chr09	0.00115741	0.529093	0.40885	-0.18393	-1.18942	0.23295	-0.53247	na	-0.3497	1.33907	pfftb
PVX_079990	Pv_Sal1_chr10	0.00119889	0.884441	0.13912	0.71776	-1.63277	0.02587	-0.1421	-1.36732	-0.68912	-0.0249	pfacs10
PVX_080100	Pv_Sal1_chr10	0.000849643	1.65881	0.13611	1.3814	0.36498	0.24881	0.70961	-0.24625	-0.5566	1.15059	pfmdr1
PVX_080480	Pv_Sal1_chr10	0.0004079	1.11355	-1.1305	2.07407	-1.97752	-0.58029	-0.15067	-0.7948	-1.55447	-1.52841	pi3k
PVX_098050	Pv_Sal1_chr10	0.000523497	1.43899	-0.78868	-1.17656	-0.32576	-1.28027	-1.13519	-0.77479	-0.62831	0.03621	pfpi4k
PVX_113825	Pv_Sal1_chr11	0.000320637	2.13634	-0.2512	-0.74354	-1.69839	-1.38081	-0.7799	-0.15441	-0.7674	-0.06963	pfap2tf-6b
PVX_114575	Pv_Sal1_chr11	0.000141031	0.0455024	-0.53134	0.8198	-1.2503	-1.48298	-1.45342	-1.0718	-0.74335	-1.57984	pfaat1
PVX_113330	Pv_Sal1_chr11	0.000918382	0.873003	0.64738	0.44487	-1.32985	-0.85772	-0.41091	-0.18544	-1.26804	0.33579	pfDHODH
PVX_083080	Pv_Sal1_chr12	9.35454e-05	-	0	-1.11173	-1.73324	-1.63882	0	-0.93302	-0.809	-1.59996	K13
PVX_083400	Pv_Sal1_chr12	0.000567719	0.996707	-0.33165	0.62422	-0.81599	-0.4205	-0.31222	0.60284	-0.79281	-0.48825	pfkrs1
PVX_116910	Pv_Sal1_chr12	0.000423814	0.589607	-0.75563	0.39804	-1.74887	-1.00316	-0.49533	-0.67613	0.02067	0.65743	pfsulp
PVX_118100	Pv_Sal1_chr12	0.00068738	1.19366	-1.90227	-0.28056	-0.25451	-0.70322	0.02003	-0.648	-0.40204	-0.16173	pfmdr2
PVX_084455	Pv_Sal1_chr13	0.000230931	1.06293	-1.37615	-0.94297	-1.77543	-1.43306	-1.44543	-0.4291	-0.67776	0.23837	pfaat2
PVX_084625	Pv_Sal1_chr13	0.000486689	2.62199	-0.85456	0.19761	-1.9121	-1.10158	-0.52962	-1.19369	-1.3495	0.69667	pfatp4
PVX_084835	Pv_Sal1_chr13	0.000122324	0.456035	-0.73972	-1.11173	-2.01233	-1.09203	0.18381	-1.36732	-1.1967	1.17621	pfcaf16
PVX_100890	Pv_Sal1_chr14	0.000747958	0.828118	1.53644	-0.8427	-1.53079	-1.49693	-1.81096	-1.23311	-1.22146	0.41258	pfacs11
PVX_100985	Pv_Sal1_chr14	0	-	-0.90268	0	-1.08943	-0.95658	-0.51	0.33839	0.0847	-0.83418	pfrfc4
PVX_123230	Pv_Sal1_chr14	0.000540125	-	0.62925	-1.57285	-0.81048	0.83332	-0.41036	1.17032	1.76317	-1.26449	dhps
PVX_123625	Pv_Sal1_chr14	0.000365898	0.969541	-0.98887	-0.24147	-1.84587	-1.60864	-1.21819	-0.11324	-0.2229	-0.49373	pfatpase2
PVX_123760	Pv_Sal1_chr14	0.000388658	1.41956	-0.13877	-0.85752	-0.81292	-0.45108	-0.42458	-0.39945	0.04271	-0.16161	pfap2-g
PVX_124085	Pv_Sal1_chr14	0.000250391	2.0798	-0.64293	-1.18946	-0.97709	-0.93013	-0.72021	-0.1135	-0.22976	-0.38744	pfmrp2
PVX_123380	Pv_Sal1_chr14	0.000285276	1.1167	-0.20252	-0.65748	-0.15935	-0.13806	-1.18588	-1.29503	-0.76215	-0.02346	PfcPRS

## Sheet: Table S5
Table S5. Sample information involved in parallel testing with reference to P01
study_accession	country	sample_accession	run_accession
PRJNA240379	Brazil	SRS693907	SRR1568121
PRJNA240386	Brazil	SRS693915	SRR1568116
PRJNA240381	Brazil	SRS693978	SRR1568108
PRJNA240392	Brazil	SRS693582	SRR1562973
PRJNA240391	Brazil	SRS693491	SRR1562872
PRJNA240394	Brazil	SRS693551	SRR1562939
PRJNA240380	Brazil	SRS693917	SRR1568193
PRJNA240384	Brazil	SRS693940	SRR1564653
PRJNA240378	Brazil	SRS693934	SRR1568192
PRJNA240393	Brazil	SRS693578	SRR1562969
PRJNA240395	Brazil	SRS693922	SRR1568220
PRJNA240395	Brazil	SRS693922	SRR1568222
PRJNA240395	Brazil	SRS693922	SRR1568194
PRJNA240395	Brazil	SRS693922	SRR1568200
PRJEB2140	Brazil	SAMEA1404081	ERR152407
PRJNA295233	Cambodia	SAMN04013294	SRR2315729
PRJNA295233	Cambodia	SAMN04013295	SRR2315849
PRJNA295233	Cambodia	SAMN04013296	SRR2316038
PRJNA295233	Cambodia	SAMN04013297	SRR2316105
PRJNA295233	Cambodia	SAMN04013298	SRR2316478
PRJNA295233	Cambodia	SAMN04013299	SRR2316872
PRJNA295233	Cambodia	SAMN04013300	SRR2316895
PRJNA295233	Cambodia	SAMN04013301	SRR2317109
PRJNA295233	Cambodia	SAMN04013302	SRR2317489
PRJNA295233	Cambodia	SAMN04013303	SRR2317560
PRJNA295233	Cambodia	SAMN04013304	SRR2315958
PRJNA295233	Cambodia	SAMN04013305	SRR2315988
PRJNA295233	Cambodia	SAMN04013306	SRR2316010
PRJNA295233	Cambodia	SAMN04013307	SRR2316011
PRJNA295233	Cambodia	SAMN04013308	SRR2316013
PRJNA295233	Cambodia	SAMN04013309	SRR2316015
PRJNA295233	Cambodia	SAMN04013310	SRR2316017
PRJNA295233	Cambodia	SAMN04013311	SRR2316032
PRJNA295233	Cambodia	SAMN04013312	SRR2316034
PRJNA295233	Cambodia	SAMN04013313	SRR2316036
PRJNA295233	Cambodia	SAMN04013314	SRR2316041
PRJNA295233	Cambodia	SAMN04013315	SRR2316044
PRJNA295233	Cambodia	SAMN04013316	SRR2316048
PRJNA295233	Cambodia	SAMN04013317	SRR2316051
PRJNA295233	Cambodia	SAMN04013318	SRR2316083
PRJNA295233	Cambodia	SAMN04013319	SRR2316087
PRJNA295233	Cambodia	SAMN04013320	SRR2316091
PRJNA295233	Cambodia	SAMN04013321	SRR2316095
PRJNA295233	Cambodia	SAMN04013322	SRR2316098
PRJNA295233	Cambodia	SAMN04013323	SRR2316101
PRJNA295233	Cambodia	SAMN04013324	SRR2316108
PRJNA295233	Cambodia	SAMN04013325	SRR2316111
PRJNA295233	Cambodia	SAMN04013326	SRR2316115
PRJNA295233	Cambodia	SAMN04013327	SRR2316117
PRJNA295233	Cambodia	SAMN04013328	SRR2316172
PRJNA295233	Cambodia	SAMN04013329	SRR2316252
PRJNA295233	Cambodia	SAMN04013330	SRR2316299
PRJNA295233	Cambodia	SAMN04013331	SRR2316344
PRJNA295233	Cambodia	SAMN04013332	SRR2316398
PRJNA295233	Cambodia	SAMN04013333	SRR2316422
PRJNA295233	Cambodia	SAMN04013334	SRR2316531
PRJNA295233	Cambodia	SAMN04013335	SRR2316564
PRJNA295233	Cambodia	SAMN04013336	SRR2316625
PRJNA295233	Cambodia	SAMN04013337	SRR2316658
PRJNA295233	Cambodia	SAMN04013338	SRR2316724
PRJNA295233	Cambodia	SAMN04013339	SRR2316755
PRJNA295233	Cambodia	SAMN04013340	SRR2316807
PRJNA295233	Cambodia	SAMN04013341	SRR2316839
PRJNA295233	Cambodia	SAMN04013342	SRR2316865
PRJNA295233	Cambodia	SAMN04013343	SRR2316867
PRJNA295233	Cambodia	SAMN04013344	SRR2316875
PRJNA295233	Cambodia	SAMN04013345	SRR2316879
PRJNA295233	Cambodia	SAMN04013346	SRR2316883
PRJNA295233	Cambodia	SAMN04013347	SRR2316887
PRJNA295233	Cambodia	SAMN04013348	SRR2316889
PRJNA295233	Cambodia	SAMN04013349	SRR2316890
PRJNA295233	Cambodia	SAMN04013350	SRR2316891
PRJNA295233	Cambodia	SAMN04013351	SRR2316892
PRJNA295233	Cambodia	SAMN04013352	SRR2316893
PRJNA295233	Cambodia	SAMN04013353	SRR2316894
PRJNA295233	Cambodia	SAMN04013354	SRR2316920
PRJNA295233	Cambodia	SAMN04013355	SRR2316921
PRJNA295233	Cambodia	SAMN04013356	SRR2316922
PRJNA295233	Cambodia	SAMN04013357	SRR2316923
PRJNA295233	Cambodia	SAMN04013358	SRR2316924
PRJNA295233	Cambodia	SAMN04013359	SRR2316925
PRJNA295233	Cambodia	SAMN04013360	SRR2316926
PRJNA295233	Cambodia	SAMN04013361	SRR2316970
PRJNA295233	Cambodia	SAMN04013362	SRR2317000
PRJNA295233	Cambodia	SAMN04013363	SRR2317001
PRJNA295233	Cambodia	SAMN04013364	SRR2317142
PRJNA295233	Cambodia	SAMN04013365	SRR2317171
PRJNA295233	Cambodia	SAMN04013366	SRR2317223
PRJNA295233	Cambodia	SAMN04013367	SRR2317268
PRJNA295233	Cambodia	SAMN04013368	SRR2317321
PRJNA295233	Cambodia	SAMN04013369	SRR2317322
PRJNA295233	Cambodia	SAMN04013370	SRR2317410
PRJNA295233	Cambodia	SAMN04013371	SRR2317444
PRJNA420510	Cambodia	SAMN08115250	SRR6361350
PRJNA420510	Cambodia	SAMN08115285	SRR6361351
PRJNA420510	Cambodia	SAMN08115542	SRR6361364
PRJNA420510	Cambodia	SAMN08115550	SRR6361376
PRJEB2140	Cambodia	SAMEA1016208	ERR054082
PRJEB2140	Cambodia	SAMEA1016230	ERR054080
PRJEB2140	Cambodia	SAMEA1404073	ERR152413
PRJEB2140	Cambodia	SAMEA1404080	ERR111729
PRJEB2140	Cambodia	SAMEA1404085	ERR152408
PRJEB2140	Cambodia	SAMEA1404098	ERR152410
PRJEB2136	Cambodia	SAMEA1560941	ERR211561
PRJEB2136	Cambodia	SAMEA1560964	ERR211557
PRJEB2136	Cambodia	SAMEA1560964	ERR484720
PRJEB2136	Cambodia	SAMEA1560964	ERR484729
PRJEB2136	Cambodia	SAMEA1561080	ERR211549
PRJEB2136	Cambodia	SAMEA1679333	ERR216475
PRJEB2136	Cambodia	SAMEA1679333	ERR484723
PRJEB2136	Cambodia	SAMEA1679333	ERR484732
PRJEB2136	Cambodia	SAMEA1679418	ERR216477
PRJEB2136	Cambodia	SAMEA1679421	ERR216478
PRJEB2136	Cambodia	SAMEA1679421	ERR490276
PRJEB2136	Cambodia	SAMEA2056563	ERR337538
PRJEB2136	Cambodia	SAMEA2056563	ERR490269
PRJEB2136	Cambodia	SAMEA2057282	ERR337542
PRJEB2136	Cambodia	SAMEA2057282	ERR490277
PRJEB2136	Cambodia	SAMEA2170289	ERR386533
PRJEB2136	Cambodia	SAMEA2170289	ERR490266
PRJEB2136	Cambodia	SAMEA2170290	ERR386540
PRJEB2136	Cambodia	SAMEA2170290	ERR484715
PRJEB2136	Cambodia	SAMEA2170290	ERR484724
PRJEB2136	Cambodia	SAMEA2170292	ERR386534
PRJEB2136	Cambodia	SAMEA2170292	ERR490267
PRJEB2136	Cambodia	SAMEA2170294	ERR386535
PRJEB2136	Cambodia	SAMEA2170294	ERR490268
PRJEB2136	Cambodia	SAMEA2170297	ERR386541
PRJEB2136	Cambodia	SAMEA2170298	ERR386542
PRJEB2136	Cambodia	SAMEA2170298	ERR490272
PRJEB2136	Cambodia	SAMEA2170299	ERR386543
PRJEB2136	Cambodia	SAMEA2170299	ERR490273
PRJEB2136	Cambodia	SAMEA2170304	ERR386544
PRJEB2136	Cambodia	SAMEA2170304	ERR490274
PRJEB2136	Cambodia	SAMEA2170305	ERR386545
PRJEB2136	Cambodia	SAMEA2170305	ERR490278
PRJEB2136	Cambodia	SAMEA2170306	ERR386546
PRJEB2136	Cambodia	SAMEA2170308	ERR386547
PRJEB2136	Cambodia	SAMEA2170308	ERR484722
PRJEB2136	Cambodia	SAMEA2170308	ERR484731
PRJEB2140	Cambodia	SAMEA908839	ERR023039
PRJEB2140	Cambodia	SAMEA908840	ERR023040
PRJEB2140	Cambodia	SAMEA908841	ERR023041
PRJEB2140	Cambodia	SAMEA908846	ERR027119
PRJEB2140	China	SAMEA2358527	ERR527347
PRJNA240424	Columbia	SRS693580	SRR1562971
PRJNA240443	Columbia	SRS694242	SRR1568235
PRJNA240419	Columbia	SRS694234	SRR1568155
PRJNA240425	Columbia	SRS693296	SRR1562555
PRJNA240432	Columbia	SRS693267	SRR1562518
PRJNA240429	Columbia	SRS693489	SRR1562870
PRJNA240430	Columbia	SRS694235	SRR1568213
PRJNA240438	Columbia	SRS693442	SRR1562818
PRJNA240426	Columbia	SRS694265	SRR1568207
PRJNA240417	Columbia	SRS694233	SRR1568171
PRJNA240420	Columbia	SRS693584	SRR1562975
PRJNA240423	Columbia	SRS694264	SRR1568159
PRJNA240427	Columbia	SRS694263	SRR1568118
PRJNA240439	Columbia	SRS694258	SRR1568112
PRJNA240435	Columbia	SRS694231	SRR1568169
PRJNA240414	Columbia	SRS694262	SRR1573226
PRJNA240415	Columbia	SRS693274	SRR1562524
PRJNA240418	Columbia	SRS694230	SRR1568227
PRJNA240437	Columbia	SRS693575	SRR1562965
PRJNA240440	Columbia	SRS694251	SRR1568236
PRJNA240431	Columbia	SRS694241	SRR1568160
PRJNA240444	Columbia	SRS694247	SRR1568128
PRJNA240416	Columbia	SRS694239	SRR1568221
PRJNA240441	Columbia	SRS693577	SRR1562967
PRJNA240421	Columbia	SRS694257	SRR1568230
PRJNA240433	Columbia	SRS693950	SRR1564665
PRJNA240428	Columbia	SRS693955	SRR1564670
PRJNA240434	Columbia	SRS693947	SRR1564660
PRJNA240442	Columbia	SRS693951	SRR1564664
PRJNA240422	Columbia	SRS693897	SRR1567977
PRJNA240436	Columbia	SRS693938	SRR1564650
PRJNA240531	India	SRS696222	SRR1568115
PRJEB2140	India	SAMEA1016219	ERR054087
PRJEB2140	Indonesia	SAMEA1016216	ERR054085
PRJEB2140	Indonesia	SAMEA2067232	ERR337624
PRJEB2140	Indonesia	SAMEA2067233	ERR337627
PRJEB2140	Indonesia	SAMEA2067234	ERR337630
PRJEB2140	Indonesia	SAMEA2358539	ERR527373
PRJEB2140	Indonesia	SAMEA908831	ERR034096
PRJEB2140	Indonesia	SAMEA1016228	ERR054084
PRJNA175266	Malagasy	SAMN01176875	SRR572650
PRJNA175266	Malagasy	SAMN01176877	SRR572651
PRJEB2140	Malaysia	SAMEA1016213	ERR054089
PRJEB2140	Malaysia	SAMEA1404078	ERR152415
PRJEB2140	Malaysia	SAMEA2358499	ERR527363
PRJEB2140	Malaysia	SAMEA3682723	ERR1475395
PRJEB2140	Malaysia	SAMEA3682725	ERR1475396
PRJEB2140	Malaysia	SAMEA3682726	ERR1475397
PRJEB2140	Malaysia	SAMEA3682727	ERR1475398
PRJEB2140	Malaysia	SAMEA3682729	ERR1475399
PRJEB2140	Malaysia	SAMEA3682732	ERR1475418
PRJEB2140	Malaysia	SAMEA3682733	ERR1475419
PRJEB2140	Malaysia	SAMEA3682734	ERR1475420
PRJEB2140	Malaysia	SAMEA3682749	ERR1475425
PRJEB2140	Malaysia	SAMEA3682751	ERR1475427
PRJEB2140	Malaysia	SAMEA3682753	ERR1475429
PRJEB2140	Malaysia	SAMEA3682754	ERR1475430
PRJEB2140	Malaysia	SAMEA3682759	ERR1475434
PRJEB2140	Malaysia	SAMEA3682768	ERR1475437
PRJEB2140	Malaysia	SAMEA3682770	ERR1475439
PRJEB2140	Malaysia	SAMEA3682684	ERR1475441
PRJEB2140	Malaysia	SAMEA3682724	ERR1475451
PRJEB2140	Malaysia	SAMEA3682748	ERR1475456
PRJEB2140	Malaysia	SAMEA3682758	ERR1475457
PRJEB2140	Malaysia	SAMEA2358494	ERR527337
PRJNA240452	Mexico	SRS694249	SRR1568231
PRJNA240445	Mexico	SRS694245	SRR1568201
PRJNA240459	Mexico	SRS694229	SRR1568150
PRJNA240453	Mexico	SRS693271	SRR1562522
PRJNA240454	Mexico	SRS694244	SRR1568126
PRJNA240463	Mexico	SRS694260	SRR1568110
PRJNA240460	Mexico	SRS694254	SRR1568181
PRJNA240464	Mexico	SRS693462	SRR1562839
PRJNA240462	Mexico	SRS693273	SRR1562526
PRJNA240455	Mexico	SRS693576	SRR1562968
PRJNA240448	Mexico	SRS694246	SRR1568077
PRJNA240456	Mexico	SRS694237	SRR1568219
PRJNA240458	Mexico	SRS694261	SRR1568190
PRJNA240451	Mexico	SRS694243	SRR1568225
PRJNA240447	Mexico	SRS694236	SRR1568223
PRJNA240461	Mexico	SRS693463	SRR1562840
PRJNA240449	Mexico	SRS694256	SRR1568158
PRJNA240450	Mexico	SRS694232	SRR1568153
PRJNA240457	Mexico	SRS694267	SRR1568218
PRJNA240446	Mexico	SRS694227	SRR1568127
PRJNA603279	Myanmar	SAMN13927278	SRR10969353
PRJNA603279	Myanmar	SAMN13927277	SRR10969354
PRJNA603279	Myanmar	SAMN13927276	SRR10969355
PRJNA603279	Myanmar	SAMN13927275	SRR10969356
PRJNA603279	Myanmar	SAMN13927274	SRR10969357
PRJNA603279	Myanmar	SAMN13927273	SRR10969358
PRJNA603279	Myanmar	SAMN13927272	SRR10969359
PRJNA603279	Myanmar	SAMN13927291	SRR10969360
PRJNA603279	Myanmar	SAMN13927290	SRR10969361
PRJNA603279	Myanmar	SAMN13927289	SRR10969362
PRJNA603279	Myanmar	SAMN13927271	SRR10969363
PRJNA603279	Myanmar	SAMN13927288	SRR10969364
PRJNA603279	Myanmar	SAMN13927287	SRR10969365
PRJNA603279	Myanmar	SAMN13927286	SRR10969366
PRJNA603279	Myanmar	SAMN13927285	SRR10969367
PRJNA603279	Myanmar	SAMN13927284	SRR10969368
PRJNA603279	Myanmar	SAMN13927283	SRR10969369
PRJNA603279	Myanmar	SAMN13927282	SRR10969370
PRJNA603279	Myanmar	SAMN13927281	SRR10969371
PRJNA603279	Myanmar	SAMN13927280	SRR10969372
PRJNA603279	Myanmar	SAMN13927279	SRR10969373
PRJNA603279	Myanmar	SAMN13927270	SRR10969374
PRJNA603279	Myanmar	SAMN13927269	SRR10969375
PRJEB4410	Myanmar	SAMEA2188031	ERR426064
PRJNA240498	Nicaragua	SRS693469	SRR1562844
PRJNA240501	Panama	SRS693266	SRR1562517
PRJNA240372	Peru	SRS693268	SRR1568113
PRJNA240372	Peru	SRS693268	SRR1568203
PRJNA240372	Peru	SRS693268	SRR1568107
PRJNA240372	Peru	SRS693268	SRR1562519
PRJNA240377	Peru	SRS693911	SRR1568234
PRJNA240367	Peru	SRS693923	SRR1568187
PRJNA240369	Peru	SRS693953	SRR1568183
PRJNA240374	Peru	SRS694228	SRR1568179
PRJNA240507	Peru	SRS694240	SRR1568166
PRJNA240505	Peru	SRS693933	SRR1568165
PRJNA240505	Peru	SRS693933	SRR1568202
PRJNA240505	Peru	SRS693933	SRR1568167
PRJNA240505	Peru	SRS693933	SRR1568191
PRJNA240413	Peru	SRS696220	SRR1568216
PRJNA240530	Peru	SRS819436	SRR1759047
PRJNA240530	Peru	SRS819437	SRR1759122
PRJNA240530	Peru	SRS819479	SRR1759139
PRJNA240403	Peru	SRS696218	SRR1568211
PRJNA240404	Peru	SRS693979	SRR1568199
PRJNA240404	Peru	SRS693979	SRR1568198
PRJNA240404	Peru	SRS693979	SRR1568172
PRJNA240404	Peru	SRS693979	SRR1568123
PRJNA240405	Peru	SRS693263	SRR1568226
PRJNA240405	Peru	SRS693263	SRR1568210
PRJNA240405	Peru	SRS693263	SRR1562512
PRJNA240405	Peru	SRS693263	SRR1562525
PRJNA240406	Peru	SRS693264	SRR1562513
PRJNA240407	Peru	SRS693270	SRR1562521
PRJNA240519	Peru	SRS693972	SRR1568206
PRJNA240520	Peru	SRS693307	SRR1562567
PRJNA240521	Peru	SRS693476	SRR1562851
PRJNA240522	Peru	SRS696216	SRR1568162
PRJNA240523	Peru	SRS696214	SRR1568149
PRJNA240524	Peru	SRS693490	SRR1562871
PRJNA240525	Peru	SRS693569	SRR1562958
PRJNA240526	Peru	SRS696223	SRR1568196
PRJNA240527	Peru	SRS693272	SRR1562523
PRJNA240528	Peru	SRS696221	SRR1568174
PRJNA240509	Peru	SRS696213	SRR1568163
PRJNA240511	Peru	SRS693354	SRR1562614
PRJNA240510	Peru	SRS693581	SRR1562972
PRJNA240516	Peru	SRS693925	SRR1564630
PRJNA240517	Peru	SRS696217	SRR1568157
PRJNA240508	Peru	SRS693926	SRR1568232
PRJNA240512	Peru	SRS693364	SRR1562624
PRJNA240513	Peru	SRS693345	SRR1562931
PRJNA240513	Peru	SRS693345	SRR1568175
PRJNA240513	Peru	SRS693345	SRR1568168
PRJNA240513	Peru	SRS693345	SRR1562606
PRJNA240514	Peru	SRS693952	SRR1568787
PRJNA240518	Peru	SRS693355	SRR1562615
PRJNA240515	Peru	SRS693921	SRR1568184
PRJNA240529	Peru	SRS693281	SRR1562538
PRJNA240530	Peru	SRS693948	SRR1568117
PRJNA240530	Peru	SRS819493	SRR1759307
PRJNA240530	Peru	SRS819579	SRR1759336
PRJNA240399	Peru	SRS693941	SRR1568182
PRJNA240400	Peru	SRS693949	SRR1568195
PRJNA240401	Peru	SRS693276	SRR1562534
PRJNA240402	Peru	SRS693977	SRR1568122
PRJNA240506	Peru	SRS693942	SRR1568178
PRJNA240370	Peru	SRS693277	SRR1562966
PRJNA240370	Peru	SRS693277	SRR1568164
PRJNA240370	Peru	SRS693277	SRR1562537
PRJNA240370	Peru	SRS693277	SRR1562535
PRJNA240375	PNG	SRS693957	SRR1568185
PRJNA240475	PNG	SRS694238	SRR1568214
PRJNA240478	PNG	SRS693571	SRR1562960
PRJNA240479	PNG	SRS693406	SRR1562669
PRJNA240477	PNG	SRS694252	SRR1568147
PRJNA240476	PNG	SRS693346	SRR1562605
PRJNA240474	PNG	SRS693572	SRR1562961
PRJNA240473	PNG	SRS693405	SRR1562670
PRJNA240530	PNG	SRS819643	SRR1759411
PRJNA240530	PNG	SRS819716	SRR1759523
PRJNA240530	PNG	SRS819741	SRR1759594
PRJNA240411	PNG	SRS693974	SRR1568156
PRJNA240412	PNG	SRS693574	SRR1562963
PRJNA240530	PNG	SRS819715	SRR1759522
PRJNA240530	PNG	SRS819740	SRR1759592
PRJNA240408	PNG	SRS694250	SRR1568177
PRJNA240409	PNG	SRS693903	SRR1568105
PRJNA240410	PNG	SRS693408	SRR1562672
PRJNA240376	PNG	SRS693975	SRR1568189
PRJNA240366	PNG	SRS693905	SRR1568228
PRJEB2136	PNG	SAMEA1527532	ERR175555
PRJEB2136	PNG	SAMEA1527532	ERR484716
PRJEB2136	PNG	SAMEA1527532	ERR484725
PRJEB2136	PNG	SAMEA1527532	ERR490257
PRJEB2136	PNG	SAMEA1527589	ERR175552
PRJEB2136	PNG	SAMEA1527592	ERR175557
PRJEB2136	PNG	SAMEA1527592	ERR484717
PRJEB2136	PNG	SAMEA1527592	ERR484726
PRJEB2136	PNG	SAMEA1527592	ERR490258
PRJEB2136	PNG	SAMEA1679336	ERR216474
PRJEB2136	PNG	SAMEA1679385	ERR216469
PRJEB2140	PNG	SAMEA908826	ERR020124
PRJEB2140	PNG	SAMEA908843	ERR022864
PRJEB2140	Sri-Lanka	SAMEA1016218	ERR054081
PRJNA240502	Thailand	SRS693348	SRR1562613
PRJNA240480	Thailand	SRS693912	SRR1568148
PRJNA240481	Thailand	SRS693909	SRR1568209
PRJNA240482	Thailand	SRS693570	SRR1562959
PRJNA240483	Thailand	SRS693468	SRR1562845
PRJNA240484	Thailand	SRS693573	SRR1562962
PRJNA240485	Thailand	SRS693954	SRR1568161
PRJNA240486	Thailand	SRS693579	SRR1562970
PRJNA240487	Thailand	SRS693360	SRR1562616
PRJNA240488	Thailand	SRS693970	SRR1568152
PRJNA240489	Thailand	SRS693971	SRR1568109
PRJNA240490	Thailand	SRS693956	SRR1568103
PRJNA240491	Thailand	SRS693944	SRR1568229
PRJNA240492	Thailand	SRS693583	SRR1562974
PRJNA240493	Thailand	SRS693904	SRR1568186
PRJNA240500	Thailand	SRS694226	SRR1568154
PRJNA240494	Thailand	SRS693407	SRR1562671
PRJNA240495	Thailand	SRS694253	SRR1568208
PRJNA240496	Thailand	SRS693980	SRR1568180
PRJNA240497	Thailand	SRS693269	SRR1562520
PRJNA240499	Thailand	SRS693945	SRR1568205
PRJEB2140	Thailand	SAMEA1404067	ERR111715
PRJEB2140	Thailand	SAMEA1404068	ERR111719
PRJEB2140	Thailand	SAMEA1404071	ERR111710
PRJEB2140	Thailand	SAMEA1404074	ERR111728
PRJEB2140	Thailand	SAMEA1404075	ERR111720
PRJEB2140	Thailand	SAMEA1404079	ERR111724
PRJEB2140	Thailand	SAMEA1404082	ERR111723
PRJEB2140	Thailand	SAMEA1404083	ERR111727
PRJEB2140	Thailand	SAMEA1404087	ERR111721
PRJEB2140	Thailand	SAMEA1404088	ERR111713
PRJEB2140	Thailand	SAMEA1404090	ERR111726
PRJEB2140	Thailand	SAMEA1404093	ERR111718
PRJEB2140	Thailand	SAMEA1404095	ERR111722
PRJEB2140	Thailand	SAMEA1404097	ERR111717
PRJEB2140	Thailand	SAMEA1404099	ERR111712
PRJEB2140	Thailand	SAMEA1404101	ERR111711
PRJEB2140	Thailand	SAMEA1963941	ERR337605
PRJEB2140	Thailand	SAMEA2066038	ERR337595
PRJEB2140	Thailand	SAMEA2066039	ERR337596
PRJEB2140	Thailand	SAMEA2066041	ERR337599
PRJEB2140	Thailand	SAMEA2066042	ERR337600
PRJEB2140	Thailand	SAMEA2066043	ERR337601
PRJEB2140	Thailand	SAMEA2066044	ERR337603
PRJEB2140	Thailand	SAMEA2066045	ERR337604
PRJEB2140	Thailand	SAMEA2066046	ERR337606
PRJEB2140	Thailand	SAMEA2066047	ERR337607
PRJEB2140	Thailand	SAMEA2066048	ERR337609
PRJEB2140	Thailand	SAMEA2066050	ERR337611
PRJEB2140	Thailand	SAMEA2066052	ERR337614
PRJEB2140	Thailand	SAMEA2066054	ERR337616
PRJEB2140	Thailand	SAMEA2066055	ERR337617
PRJEB2140	Thailand	SAMEA2066056	ERR337619
PRJEB2140	Thailand	SAMEA2066057	ERR337620
PRJEB2140	Thailand	SAMEA2066058	ERR337622
PRJEB2140	Thailand	SAMEA2066059	ERR337623
PRJEB2140	Thailand	SAMEA2066060	ERR337625
PRJEB2140	Thailand	SAMEA2066062	ERR337628
PRJEB2140	Thailand	SAMEA2067226	ERR337602
PRJEB2140	Thailand	SAMEA2067227	ERR337608
PRJEB2140	Thailand	SAMEA2067228	ERR337610
PRJEB2140	Thailand	SAMEA2067229	ERR337613
PRJEB2140	Thailand	SAMEA2067230	ERR337618
PRJEB2140	Thailand	SAMEA2067231	ERR337621
PRJEB2140	Thailand	SAMEA2358483	ERR527374
PRJEB2140	Thailand	SAMEA2358492	ERR527362
PRJEB2140	Thailand	SAMEA2358493	ERR527375
PRJEB2140	Thailand	SAMEA2358495	ERR527350
PRJEB2140	Thailand	SAMEA2358497	ERR527376
PRJEB2140	Thailand	SAMEA2358498	ERR527338
PRJEB2140	Thailand	SAMEA2358500	ERR527352
PRJEB2140	Thailand	SAMEA2358501	ERR527364
PRJEB2140	Thailand	SAMEA2358502	ERR527377
PRJEB2140	Thailand	SAMEA2358503	ERR527339
PRJEB2140	Thailand	SAMEA2358504	ERR527353
PRJEB2140	Thailand	SAMEA2358505	ERR527365
PRJEB2140	Thailand	SAMEA2358506	ERR527340
PRJEB2140	Thailand	SAMEA2358507	ERR527341
PRJEB2140	Thailand	SAMEA2358509	ERR527366
PRJEB2140	Thailand	SAMEA2358510	ERR527342
PRJEB2140	Thailand	SAMEA2358511	ERR527343
PRJEB2140	Thailand	SAMEA2358512	ERR527355
PRJEB2140	Thailand	SAMEA2358513	ERR527378
PRJEB2140	Thailand	SAMEA2358514	ERR527344
PRJEB2140	Thailand	SAMEA2358515	ERR527379
PRJEB2140	Thailand	SAMEA2358516	ERR527356
PRJEB2140	Thailand	SAMEA2358517	ERR527367
PRJEB2140	Thailand	SAMEA2358519	ERR527368
PRJEB2140	Thailand	SAMEA2358521	ERR527381
PRJEB2140	Thailand	SAMEA2358522	ERR527345
PRJEB2140	Thailand	SAMEA2358523	ERR527346
PRJEB2140	Thailand	SAMEA2358524	ERR527358
PRJEB2140	Thailand	SAMEA2358525	ERR527369
PRJEB2140	Thailand	SAMEA2358528	ERR527370
PRJEB2140	Thailand	SAMEA2358529	ERR527371
PRJEB2140	Thailand	SAMEA2358530	ERR527348
PRJEB2140	Thailand	SAMEA2358533	ERR527372
PRJEB2140	Thailand	SAMEA2358534	ERR527383
PRJEB2140	Thailand	SAMEA2358537	ERR527384
PRJEB2140	Thailand	SAMEA1404077	ERR111709
PRJEB2140	Thailand	SAMEA1404076	ERR111714
PRJEB2140	Thailand	SAMEA1404086	ERR111716
PRJEB2140	Thailand	SAMEA1404066	ERR111725
PRJEB2136	Thailand	SAMEA3673274	ERR1475350
PRJEB2136	Thailand	SAMEA3673277	ERR1475351
PRJEB2136	Thailand	SAMEA3673278	ERR1475352
PRJEB2136	Thailand	SAMEA3673279	ERR1475353
PRJEB2136	Thailand	SAMEA3673280	ERR1475354
PRJEB2136	Thailand	SAMEA3673282	ERR1475355
PRJEB2140	Thailand	SAMEA2067225	ERR337597
PRJEB2140	Thailand	SAMEA2066061	ERR337626
PRJEB2140	Thailand	SAMEA2065322	ERR337629
PRJEB2140	Thailand	SAMEA2358536	ERR527361
PRJEB2140	Thailand	SAMEA2358518	ERR527380
PRJEB2140	Thailand	SAMEA2358526	ERR527382
PRJEB2140	Thailand	SAMEA2358538	ERR527385
PRJEB2140	Thailand	SAMEA2637174	ERR713941
PRJEB2140	Thailand	SAMEA2812121	ERR773745
PRJEB2140	Thailand	SAMEA2812122	ERR773746
PRJEB2140	Thailand	SAMEA2812123	ERR773747
PRJEB2140	Thailand	SAMEA2812124	ERR773748
PRJEB2140	Thailand	SAMEA2066051	ERR337612
PRJEB2140	Thailand	SAMEA2358508	ERR527354
PRJNA240503	Vietnam	SRS693899	SRR1568106
PRJEB2136	Vietnam	SAMEA1560953	ERR211565
PRJEB2136	Vietnam	SAMEA1560953	ERR484721
PRJEB2136	Vietnam	SAMEA1560953	ERR484730
PRJEB2136	Vietnam	SAMEA1560953	ERR490262
PRJEB2136	Vietnam	SAMEA1560981	ERR211533
PRJEB2136	Vietnam	SAMEA1560981	ERR484718
PRJEB2136	Vietnam	SAMEA1560981	ERR484727
PRJEB2136	Vietnam	SAMEA1560986	ERR211538
PRJEB2136	Vietnam	SAMEA1560986	ERR484719
PRJEB2136	Vietnam	SAMEA1560986	ERR484728
PRJEB2136	Vietnam	SAMEA1560986	ERR490260
PRJEB2136	Vietnam	SAMEA1679382	ERR216470
PRJEB2136	Vietnam	SAMEA1679382	ERR490275
PRJEB2140	Vietnam	SAMEA908830	ERR022866
PRJEB2140	Vietnam	SAMEA908835	ERR021983
PRJEB2140	Vietnam	SAMEA908836	ERR021982
PRJEB2140	Vietnam	SAMEA908837	ERR021981
PRJEB2140	Vietnam	SAMEA908838	ERR021980
PRJNA868867	China-inland	SAMN30224390	SRS14671241
PRJNA868867	China-inland	SAMN30224391	SRS14671242
PRJNA868867	China-inland	SAMN30224392	SRS14671243
PRJNA868867	China-inland	SAMN30224393	SRS14671244
PRJNA868867	China-inland	SAMN30224394	SRS14671245
PRJNA868867	China-inland	SAMN30224395	SRS14671246
PRJNA868867	China-inland	SAMN30224396	SRS14671247
PRJNA868867	China-inland	SAMN30224397	SRS14671248
PRJNA868867	China-inland	SAMN30224398	SRS14671249
PRJNA868867	China-inland	SAMN30224399	SRS14671250
PRJNA284437	CMB area	SAMN05412187	SRS1566642
PRJNA284437	CMB area	SAMN05412186	SRS1566641
PRJNA284437	CMB area	SAMN05412185	SRS1566640
PRJNA284437	CMB area	SAMN05412184	SRS1566636
PRJNA284437	CMB area	SAMN05411331	SRS1566602
PRJNA284437	CMB area	SAMN03702587	SRS941624
